# Supplementary material for: Anti-inflammatory effects of vagus nerve stimulation in pediatric patients with epilepsy
Source: Front Immunol. 2023 Feb 10;14:1093574. doi: 10.3389/fimmu.2023.1093574 (PMC9951815; doi:10.3389/fimmu.2023.1093574)
Supplement: Supplementary file 1 [file Table_1.xlsx]

## Sheet: EXPRESSION DATA
GENE ID	GENE NAME	Control-1	Control-4	Control-3	Control-2	Treated-2	Treated-1	Treated-4	Treated-3	Sum control	Sum treated	Fold change	p-value
ENSG00000000005.6	TNMD	0	0.939985	0	0	0	0	0	0	0.939985	0	0	0.818303
ENSG00000000419.14	DPM1	455.038	709.689	516.491	500.305	425.792	468.704	388.462	457.434	2181.52	1740.39	0.797787	0.276504
ENSG00000000457.14	SCYL3	240.42	308.315	149.585	258.085	368.437	228.212	269.879	415.467	956.405	1281.99	1.34043	0.258157
ENSG00000000460.17	C1orf112	132.524	211.497	135.473	166.063	190.537	101.314	118.583	110.791	645.557	521.225	0.807404	0.403103
ENSG00000000938.13	FGR	42724.4	6115.54	13120.2	7688.62	7116.95	10432.3	11914.5	10974.2	69648.7	40437.9	0.580599	0.172314
ENSG00000000971.16	CFH	11.7278	39.4794	11.2894	30.6741	8.74915	38.8881	10.2227	24.3405	93.1707	82.2004	0.882257	0.780653
ENSG00000001036.14	FUCA2	450.347	230.296	268.124	251.739	247.893	414.466	253.522	313.909	1200.51	1229.79	1.02439	0.923459
ENSG00000001084.13	GCLC	248.629	446.493	201.328	330.011	363.576	428.793	272.945	384.412	1226.46	1449.73	1.18204	0.513593
ENSG00000001167.15	NFYA	843.228	915.546	712.174	561.653	724.235	691.799	549.98	975.299	3032.6	2941.31	0.969898	0.895674
ENSG00000001460.18	STPG1	73.8851	60.1591	142.058	81.445	66.1047	62.4257	96.0931	120.024	357.548	344.647	0.96392	0.902152
ENSG00000001461.17	NIPAL3	852.611	1110.12	1616.27	1247.06	1245.3	840.188	1370.86	2189.81	4826.06	5646.15	1.16993	0.566013
ENSG00000001497.18	LAS1L	655.584	699.349	1280.41	765.794	649.382	725.57	609.271	639.568	3401.13	2623.79	0.771446	0.266899
ENSG00000001561.7	ENPP4	91.4768	359.074	123.243	248.566	190.537	139.179	517.267	318.105	822.36	1165.09	1.41676	0.358302
ENSG00000001617.12	SEMA3F	2.34556	1.87997	0.940784	5.28863	1.94426	4.09349	0	0	10.4549	6.03774	0.577501	0.571004
ENSG00000001626.16	CFTR	0	0	0	0	0	0	0	0	0	0	#DIV/0!	NA
ENSG00000001629.10	ANKIB1	921.805	1319.74	1336.85	1016.48	1088.78	886.24	945.597	1408.39	4594.87	4329.01	0.942139	0.78705
ENSG00000001630.17	CYP51A1	7.03668	18.7997	12.2302	23.27	4.86064	6.14023	8.17814	8.39328	61.3366	27.5723	0.449524	0.0701836
ENSG00000001631.16	KRIT1	55.1206	207.737	50.8024	119.523	163.318	134.062	84.8482	70.5035	433.183	452.731	1.04513	0.907119
ENSG00000002016.18	RAD52	147.77	461.533	163.697	364.916	409.266	454.377	248.411	228.297	1137.92	1340.35	1.1779	0.618772
ENSG00000002079.14	MYH16	0	8.45987	0	5.28863	1.94426	2.04674	3.0668	3.35731	13.7485	10.4151	0.757545	0.745439
ENSG00000002330.14	BAD	168.88	38.5394	188.157	83.5604	72.9096	72.6594	105.294	95.6833	479.137	346.546	0.723271	0.355842
ENSG00000002549.13	LAP3	949.951	927.765	805.312	728.774	932.271	1061.24	631.761	990.407	3411.8	3615.68	1.05976	0.787096
ENSG00000002586.20	CD99	0	0	0	0	0	0	0	0	0	0	#DIV/0!	NA
ENSG00000002587.10	HS3ST1	87.9585	31.9595	50.8024	133.274	84.5752	20.4674	60.3138	84.7721	303.994	250.128	0.822807	0.625332
ENSG00000002726.21	AOC1	527.751	1.87997	113.835	1.05773	0.972128	12.2805	3.0668	54.5563	644.523	70.8757	0.109966	0.134878
ENSG00000002745.13	WNT16	4.69112	25.3796	17.8749	30.6741	48.6064	12.2805	79.7368	25.1798	78.6197	165.804	2.10893	0.112268
ENSG00000002746.15	HECW1	1.17278	0	0.940784	0	0	1.02337	1.02227	0	2.11356	2.04564	0.967862	0.988975
ENSG00000002822.16	MAD1L1	174.744	108.098	278.472	185.102	119.572	130.992	92.0041	163.669	746.417	506.236	0.678222	0.162139
ENSG00000002834.18	LASP1	30162.7	4213.01	14869.1	6237.42	5017.15	6249.73	8898.84	8270.73	55482.2	28436.5	0.512533	0.0875376
ENSG00000002919.15	SNX11	3798.63	629.79	1373.55	781.66	724.235	753.202	1127.56	916.546	6583.63	3521.54	0.534894	0.0987926
ENSG00000002933.9	TMEM176A	6087.9	120.318	2233.42	137.505	175.955	602.766	1058.05	2308.15	8579.14	4144.92	0.483139	0.415248
ENSG00000003056.8	M6PR	3147.74	1460.74	2858.1	1660.63	1564.15	2234.02	2200.94	2230.09	9127.21	8229.21	0.901613	0.686666
ENSG00000003096.14	KLHL13	11.7278	15.9797	27.2828	29.6164	16.5262	17.3973	21.4676	38.6091	84.6066	94.0002	1.11103	0.774471
ENSG00000003137.9	CYP26B1	0	0	0	0	0	0	19.4231	0	0	19.4231	#DIV/0!	0.154113
ENSG00000003147.19	ICA1	56.2934	35.7194	57.3879	42.3091	57.3556	42.9816	43.9575	53.717	191.71	198.012	1.03287	0.897626
ENSG00000003249.15	DBNDD1	246.284	29.1395	173.104	170.294	49.5785	21.4908	111.427	93.1654	618.822	275.662	0.445463	0.0678462
ENSG00000003393.16	ALS2	321.342	620.39	189.098	360.685	383.019	561.831	265.789	455.755	1491.51	1666.39	1.11725	0.715332
ENSG00000003400.15	CASP10	1974.96	1355.46	1039.57	1249.18	1509.72	1395.88	1847.24	2179.73	5619.16	6932.56	1.23374	0.373963
ENSG00000003402.20	CFLAR	15415	5681.27	4210.01	4093.4	4814.95	4626.66	3981.73	5340.64	29399.7	18764	0.638237	0.16996
ENSG00000003436.16	TFPI	132.524	112.798	73.3812	53.9441	246.921	223.095	49.0688	83.9328	372.648	603.017	1.6182	0.209653
ENSG00000003509.16	NDUFAF7	87.9585	270.716	117.598	174.525	220.673	153.506	141.073	173.741	650.797	688.993	1.05869	0.849345
ENSG00000003756.17	RBM5	2041.81	2205.21	1330.27	1809.77	2094.94	2328.17	1865.64	1755.03	7387.05	8043.78	1.0889	0.688068
ENSG00000003987.14	MTMR7	15.2461	203.977	20.6973	114.235	132.209	111.548	51.1134	54.5563	354.155	349.427	0.98665	0.976641
ENSG00000003989.18	SLC7A2	0	0	0	0	0	0	0	0	0	0	#DIV/0!	NA
ENSG00000004059.11	ARF5	5178.99	735.068	3438.57	1415.24	956.574	1402.02	1555.89	1614.03	10767.9	5528.51	0.513427	0.0789086
ENSG00000004139.14	SARM1	201.718	286.695	429.939	369.147	271.224	281.427	435.486	262.71	1287.5	1250.85	0.971532	0.909286
ENSG00000004142.12	POLDIP2	2335	592.191	2404.65	973.109	683.406	936.385	1273.75	1370.62	6304.95	4264.16	0.676319	0.253205
ENSG00000004399.13	PLXND1	10071.8	3009.83	4138.51	4125.14	3259.55	4957.21	3822.26	3050.12	21345.3	15089.1	0.706906	0.254046
ENSG00000004455.17	AK2	2530.86	1210.7	2635.14	1417.35	1475.69	1883	1904.48	2156.23	7794.05	7419.41	0.951933	0.84892
ENSG00000004468.13	CD38	460.902	1127.98	1051.8	620.886	537.587	403.208	453.887	741.126	3261.57	2135.81	0.654841	0.132012
ENSG00000004478.8	FKBP4	825.637	412.654	1147.76	597.616	470.51	438.003	986.488	801.558	2983.66	2696.56	0.903775	0.740554
ENSG00000004487.17	KDM1A	983.962	932.465	1378.25	950.897	905.051	1035.65	934.352	1243.88	4245.57	4118.94	0.970173	0.885631
ENSG00000004534.15	RBM6	1021.49	1408.1	1020.75	1383.51	1399.86	1506.4	995.688	1456.23	4833.85	5358.19	1.10847	0.631838
ENSG00000004660.15	CAMKK1	505.468	152.278	298.229	123.754	128.321	176.02	225.921	160.312	1079.73	690.573	0.639581	0.1856
ENSG00000004700.16	RECQL	283.813	601.591	210.736	344.819	282.889	338.736	343.482	434.772	1440.96	1399.88	0.971492	0.917443
ENSG00000004766.17	VPS50	289.677	658.93	254.012	461.169	478.287	365.344	453.887	485.131	1663.79	1782.65	1.07144	0.800043
ENSG00000004776.13	HSPB6	1.17278	1.87997	0	0	0	0	3.0668	0	3.05275	3.0668	1.0046	0.996221
ENSG00000004777.18	ARHGAP33	58.639	122.198	164.637	134.331	83.603	85.9632	92.0041	48.681	479.806	310.251	0.646619	0.140776
ENSG00000004779.10	NDUFAB1	358.871	177.657	474.155	198.853	205.119	259.936	252.5	339.928	1209.54	1057.48	0.874288	0.642356
ENSG00000004799.8	PDK4	316.65	271.656	113.835	132.216	673.685	385.811	339.393	867.025	834.357	2265.91	2.71576	0.00248292
ENSG00000004809.14	SLC22A16	191.163	18.7997	22.5788	14.8082	42.7736	76.7529	52.1356	20.1439	247.35	191.806	0.775444	0.639055
ENSG00000004838.14	ZMYND10	24.6284	30.0795	20.6973	42.3091	23.3311	12.2805	80.7591	26.0192	117.714	142.39	1.20962	0.652396
ENSG00000004846.17	ABCB5	0	0.939985	0	0	1.94426	0	1.02227	0	0.939985	2.96652	3.15593	0.637517
ENSG00000004848.8	ARX	0	0	0	1.05773	0	0	0	0	1.05773	0	0	0.818303
ENSG00000004864.14	SLC25A13	213.446	305.495	193.802	248.566	319.83	398.092	216.721	247.602	961.309	1182.24	1.22983	0.394256
ENSG00000004866.22	ST7	96.1679	122.198	94.0784	95.1954	175.955	144.295	122.672	93.1654	407.64	536.088	1.3151	0.262997
ENSG00000004897.12	CDC27	723.605	1029.28	547.537	771.083	886.581	853.492	676.741	964.387	3071.51	3381.2	1.10083	0.671227
ENSG00000004939.16	SLC4A1	3044.54	111.858	862.699	885.317	2.91638	17.3973	5724.7	263.549	4904.41	6008.56	1.22513	0.868827
ENSG00000004948.16	CALCR	1.17278	0	0	0	0	0	0	0.839328	1.17278	0.839328	0.715674	0.979574
ENSG00000004961.15	HCCS	375.289	116.558	168.4	154.428	190.537	205.698	236.144	312.23	814.676	944.608	1.15949	0.624861
ENSG00000004975.12	DVL2	1088.34	458.713	1906.97	729.832	504.535	524.99	902.662	738.608	4183.85	2670.79	0.638358	0.168768
ENSG00000005001.10	PRSS22	0	0	1.88157	2.11545	0	0	1.02227	0.839328	3.99702	1.86159	0.465745	0.634302
ENSG00000005007.13	UPF1	6987.42	1488	3561.81	1839.39	1623.45	1724.38	3116.89	2500.36	13876.6	8965.09	0.646057	0.218215
ENSG00000005020.13	SKAP2	2493.33	1764.35	856.114	939.262	1546.66	1536.08	698.209	1476.38	6053.06	5257.32	0.86854	0.655114
ENSG00000005022.6	SLC25A5	3207.55	1266.16	3961.64	1690.25	1430	2090.75	1955.6	2747.96	10125.6	8224.3	0.812229	0.493926
ENSG00000005059.16	MCUB	1300.61	1207.88	2815.77	1333.79	1313.35	1054.07	1121.43	1727.34	6658.06	5216.18	0.783439	0.371833
ENSG00000005073.6	HOXA11	0	0	0	2.11545	0	0	0	0	2.11545	0	0	0.664396
ENSG00000005075.15	POLR2J	880.757	218.077	976.534	356.454	201.231	319.292	426.285	393.645	2431.82	1340.45	0.551213	0.0926398
ENSG00000005100.13	DHX33	318.996	360.954	362.202	265.489	307.193	338.736	252.5	370.143	1307.64	1268.57	0.970122	0.885864
ENSG00000005102.14	MEOX1	64.5029	20.6797	64.9141	28.5586	31.1081	13.3038	31.6903	30.2158	178.655	106.318	0.595101	0.163976
ENSG00000005108.16	THSD7A	8.20946	16.9197	11.2894	2.11545	0	2.04674	1.02227	6.71462	38.5341	9.78363	0.253896	0.057101
ENSG00000005156.12	LIG3	938.224	1177.8	957.719	1069.36	931.299	1265.91	824.97	1099.52	4143.11	4121.7	0.994833	0.97969
ENSG00000005175.10	RPAP3	370.598	598.771	181.571	452.707	428.709	255.843	312.814	515.347	1603.65	1512.71	0.943295	0.84805
ENSG00000005187.12	ACSM3	84.4401	124.078	93.1377	124.812	88.4637	117.688	70.5364	145.204	426.468	421.892	0.98927	0.969017
ENSG00000005189.20	REXO5	58.639	31.0195	35.7498	25.3854	32.0802	16.3739	23.5121	36.0911	150.794	108.057	0.716591	0.324456
ENSG00000005194.15	CIAPIN1	632.128	272.596	731.93	428.379	373.297	411.395	560.202	595.083	2065.03	1939.98	0.939442	0.822719
ENSG00000005206.17	SPPL2B	707.186	514.172	883.397	819.738	502.59	560.808	644.028	460.791	2924.49	2168.22	0.741399	0.17598
ENSG00000005238.20	FAM214B	5567.18	677.729	1255.95	929.742	873.943	1315.03	1370.86	861.989	8430.6	4421.83	0.524497	0.127651
ENSG00000005243.10	COPZ2	43.3928	16.9197	20.6973	25.3854	20.4147	33.7713	54.1802	12.5899	106.395	120.956	1.13686	0.744617
ENSG00000005249.13	PRKAR2B	892.485	847.867	263.42	271.836	1742.05	1151.29	770.79	345.803	2275.61	4009.94	1.76214	0.153937
ENSG00000005302.19	MSL3	1607.88	2158.21	1445.04	1600.34	1850.93	1887.1	1387.22	1441.13	6811.47	6566.37	0.964016	0.86093
ENSG00000005339.15	CREBBP	15283.7	6474.62	7318.36	6365.4	5642.23	6468.73	5557.05	5239.08	35442	22907.1	0.646325	0.0996537
ENSG00000005379.17	TSPOAP1	444.483	955.025	1164.69	793.295	578.416	842.235	1320.77	291.247	3357.49	3032.67	0.903253	0.766819
ENSG00000005381.8	MPO	430.41	93.0585	111.013	190.391	61.2441	141.225	372.105	292.086	824.872	866.661	1.05066	0.90673
ENSG00000005421.9	PON1	0	2.81996	0	3.17318	2.91638	0	1.02227	0	5.99314	3.93865	0.657194	0.750642
ENSG00000005436.14	GCFC2	120.796	333.695	239.9	322.607	272.196	183.184	185.03	331.534	1017	971.944	0.955699	0.877143
ENSG00000005448.17	WDR54	182.954	93.0585	348.09	165.005	114.711	109.501	201.387	143.525	789.108	569.124	0.721224	0.305338
ENSG00000005469.12	CROT	66.8484	216.197	92.1969	149.14	159.429	93.1268	80.7591	157.794	524.381	491.109	0.936548	0.839235
ENSG00000005471.19	ABCB4	53.9479	93.0585	83.7298	125.87	123.46	26.6077	62.3583	78.8968	356.606	291.323	0.816933	0.563029
ENSG00000005483.21	KMT2E	2448.76	4691.47	1521.25	2840	3151.64	2442.79	2001.6	3382.49	11501.5	10978.5	0.954531	0.870295
ENSG00000005486.17	RHBDD2	1898.73	520.752	2734.86	878.971	518.144	600.719	939.464	954.315	6033.31	3012.64	0.499335	0.0525221
ENSG00000005513.10	SOX8	31.665	35.7194	142.058	60.2904	46.6622	14.3272	48.0466	35.2518	269.733	144.288	0.534927	0.124839
ENSG00000005700.15	IBTK	0	0	0	0	0	0	0	0	0	0	#DIV/0!	NA
ENSG00000005801.18	ZNF195	136.042	718.149	182.512	441.072	493.841	431.863	326.103	284.532	1477.78	1536.34	1.03963	0.915859
ENSG00000005810.19	MYCBP2	2881.52	7692.84	2629.49	5220.94	6435.49	4549.91	3273.3	5914.74	18424.8	20173.4	1.09491	0.765801
ENSG00000005812.11	FBXL3	1002.73	948.445	455.34	767.91	752.427	660.075	647.095	958.512	3174.42	3018.11	0.950759	0.841238
ENSG00000005844.19	ITGAL	23465	8352.71	18700	10034.7	8616.94	11510.9	11243.9	8924.57	60552.3	40296.3	0.665479	0.148514
ENSG00000005882.12	PDK2	392.881	177.657	490.149	291.933	247.893	215.931	360.86	320.623	1352.62	1145.31	0.846733	0.552977
ENSG00000005884.18	ITGA3	134.87	53.5792	296.347	130.1	94.2964	72.6594	174.808	114.988	614.896	456.751	0.74281	0.415472
ENSG00000005889.16	ZFX	1256.05	1882.79	632.207	825.027	1464.03	855.539	930.263	1200.24	4596.07	4450.07	0.968232	0.911849
ENSG00000005893.16	LAMP2	7257.16	2052.93	2204.26	1493.51	1906.34	2372.18	1410.73	3402.63	13007.9	9091.88	0.698953	0.33234
ENSG00000005961.19	ITGA2B	10400.2	3718.58	2320.92	1422.64	7959.79	4449.62	5146.09	566.546	17862.3	18122	1.01454	0.976559
ENSG00000005981.13	ASB4	0	0	0	0	0	0	1.02227	0	0	1.02227	#DIV/0!	0.858314
ENSG00000006007.12	GDE1	1887	562.111	895.627	572.23	692.155	869.866	849.504	1059.23	3916.97	3470.76	0.886082	0.699738
ENSG00000006015.18	REX1BD	792.799	328.055	1151.52	570.115	456.9	466.657	613.36	401.199	2842.49	1938.12	0.681838	0.19432
ENSG00000006016.12	CRLF1	10.555	10.3398	6.58549	10.5773	16.5262	13.3038	21.4676	14.2686	38.0576	65.5662	1.72281	0.154387
ENSG00000006025.12	OSBPL7	528.924	521.692	1128	587.038	429.681	535.223	607.227	437.29	2765.65	2009.42	0.726562	0.219542
ENSG00000006042.12	TMEM98	2.34556	0	0	3.17318	0.972128	1.02337	0	0	5.51874	1.9955	0.361586	0.510557
ENSG00000006047.13	YBX2	0	0	0	0	0	0	0	0	0	0	#DIV/0!	NA
ENSG00000006059.4	KRT33A	0	0	0	0	0	0	0	0	0	0	#DIV/0!	NA
ENSG00000006062.18	MAP3K14	1552.76	604.411	1632.26	904.357	772.842	838.141	1165.38	927.457	4693.79	3703.83	0.789091	0.394739
ENSG00000006071.16	ABCC8	1.17278	0	1.88157	0	0.972128	6.14023	0	1.67866	3.05435	8.79101	2.8782	0.393135
ENSG00000006116.4	CACNG3	0	0.939985	0.940784	0	0	0	0	0	1.88077	0	0	0.664396
ENSG00000006118.15	TMEM132A	246.284	147.578	131.71	117.408	128.321	236.399	160.496	48.681	642.979	573.897	0.892559	0.741309
ENSG00000006125.18	AP2B1	4637.17	3336.95	5725.61	3332.9	3768.94	4257.23	4359.97	5412.82	17032.6	17799	1.04499	0.845838
ENSG00000006128.12	TAC1	1.17278	1.87997	0	0	0	0	0	0	3.05275	0	0	0.515584
ENSG00000006194.10	ZNF263	851.438	380.694	1244.66	613.482	484.12	611.976	798.391	756.234	3090.27	2650.72	0.857763	0.600172
ENSG00000006210.7	CX3CL1	0	0	0	0	0	0	0	0	0	0	#DIV/0!	NA
ENSG00000006282.21	SPATA20	425.719	429.573	575.76	567.999	236.227	389.905	598.026	269.424	1999.05	1493.58	0.747145	0.281082
ENSG00000006283.18	CACNA1G	0	0	0	2.11545	1.94426	2.04674	0	0	2.11545	3.991	1.88659	0.717431
ENSG00000006327.14	TNFRSF12A	215.791	46.9993	227.67	34.905	23.3311	146.342	18.4008	32.7338	525.366	220.808	0.420294	0.097904
ENSG00000006377.11	DLX6	0	0.939985	0	0	0	0	0	0	0.939985	0	0	0.818303
ENSG00000006432.16	MAP3K9	246.284	200.217	541.892	367.031	248.865	161.693	445.709	228.297	1355.42	1084.56	0.800165	0.480874
ENSG00000006451.8	RALA	311.959	379.754	334.919	418.86	466.622	423.676	406.862	639.568	1445.49	1936.73	1.33984	0.176592
ENSG00000006453.14	BAIAP2L1	83.2673	127.838	64.9141	102.6	93.3243	122.805	78.7146	45.3237	378.619	340.167	0.898442	0.714691
ENSG00000006459.11	KDM7A	2305.68	3107.59	803.43	1864.77	2436.15	2421.3	1102	1974.1	8081.48	7933.55	0.981696	0.954018
ENSG00000006468.14	ETV1	3.51834	4.69993	0.940784	2.11545	0	2.04674	1.02227	5.03597	11.2745	8.10498	0.718877	0.717026
ENSG00000006530.18	AGK	118.451	378.814	218.262	258.085	230.394	224.118	213.654	188.009	973.612	856.176	0.879381	0.643479
ENSG00000006534.16	ALDH3B1	4983.14	852.567	1918.26	1344.37	956.574	1974.08	1386.19	1537.65	9098.34	5854.5	0.643469	0.232219
ENSG00000006555.11	TTC22	347.143	178.597	473.215	284.529	177.899	147.366	451.842	268.585	1283.48	1045.69	0.81473	0.526973
ENSG00000006576.16	PHTF2	374.117	884.526	283.176	669.541	917.689	773.669	603.138	477.577	2211.36	2772.07	1.25356	0.460118
ENSG00000006606.9	CCL26	0	0	0	0	0	0	0	0	0	0	#DIV/0!	NA
ENSG00000006607.14	FARP2	674.348	344.975	484.504	545.787	591.054	596.626	583.715	543.045	2049.61	2314.44	1.12921	0.584015
ENSG00000006611.17	USH1C	0	0	0	0	0	0	0	0	0	0	#DIV/0!	NA
ENSG00000006625.18	GGCT	18.7645	42.2993	52.6839	39.1359	31.1081	30.7011	39.8684	36.0911	152.884	137.769	0.901135	0.728055
ENSG00000006634.8	DBF4	99.6863	302.675	237.078	188.275	169.15	167.833	154.362	157.794	827.715	649.139	0.784255	0.376546
ENSG00000006638.13	TBXA2R	618.055	176.717	567.293	236.931	295.527	299.848	405.84	275.299	1599	1276.51	0.798323	0.481459
ENSG00000006652.15	IFRD1	439.792	287.635	238.959	247.508	159.429	204.674	175.83	184.652	1213.9	724.585	0.596909	0.0291022
ENSG00000006659.13	LGALS14	0	0	4.70392	0	1.94426	0	2.04453	4.19664	4.70392	8.18543	1.74013	0.665743
ENSG00000006695.12	COX10	501.95	385.394	663.253	473.862	372.325	401.162	402.773	519.544	2024.46	1695.8	0.837658	0.424276
ENSG00000006704.11	GTF2IRD1	10.555	1.87997	8.46706	13.7505	4.86064	2.04674	4.08907	4.19664	34.6525	15.1931	0.438441	0.155394
ENSG00000006712.15	PAF1	990.999	409.834	757.332	608.193	402.461	447.213	612.338	636.21	2766.36	2098.22	0.758479	0.293313
ENSG00000006715.16	VPS41	947.606	1428.78	458.162	856.759	1307.51	1189.16	783.057	1196.04	3691.3	4475.77	1.21252	0.494725
ENSG00000006740.17	ARHGAP44	4.69112	9.39985	25.4012	31.7318	27.2196	16.3739	34.7571	18.4652	71.224	96.8158	1.35932	0.489118
ENSG00000006744.19	ELAC2	1558.62	767.028	1414.94	1149.75	941.02	1129.8	1335.08	1268.22	4890.34	4674.13	0.955788	0.84879
ENSG00000006747.15	SCIN	3.51834	2.81996	0.940784	6.34636	3.88851	5.11686	3.0668	0.839328	13.6254	12.9115	0.947602	0.937896
ENSG00000006756.16	ARSD	1292.4	306.435	492.03	368.089	547.308	707.15	909.818	539.688	2458.96	2703.96	1.09964	0.780708
ENSG00000006757.12	PNPLA4	167.707	82.7187	124.184	77.2141	65.1326	66.5192	111.427	104.077	451.824	347.156	0.768343	0.361496
ENSG00000006788.14	MYH13	0	0	0	0	0	0	0	0	0	0	#DIV/0!	NA
ENSG00000006831.10	ADIPOR2	0	0	0	0	0.972128	0	0	0	0	0.972128	#DIV/0!	0.858314
ENSG00000006837.12	CDKL3	4.69112	7.51988	10.3486	9.51954	9.72128	10.2337	4.08907	9.2326	32.0792	33.2767	1.03733	0.942551
ENSG00000007001.13	UPP2	0	1.87997	0	1.05773	0.972128	2.04674	6.1336	3.35731	2.9377	12.5098	4.25836	0.166733
ENSG00000007038.11	PRSS21	4.69112	8.45987	15.9933	13.7505	1.94426	20.4674	16.3563	10.0719	42.8948	48.8399	1.1386	0.810852
ENSG00000007047.15	MARK4	2225.94	605.35	1623.79	825.027	757.288	914.894	976.265	879.615	5280.11	3528.06	0.66818	0.190121
ENSG00000007062.12	PROM1	1.17278	2.81996	0.940784	3.17318	1.94426	1.02337	6.1336	5.87529	8.1067	14.9765	1.84743	0.419952
ENSG00000007080.11	CCDC124	561.761	172.957	674.542	272.894	201.231	217.978	360.86	343.285	1682.15	1123.35	0.667807	0.225637
ENSG00000007129.18	CEACAM21	12.9006	3.75994	12.2302	7.40409	6.8049	8.18697	8.17814	6.71462	36.2948	29.8846	0.823386	0.684322
ENSG00000007168.14	PAFAH1B1	3212.24	2800.22	1784.67	2541.72	2755.98	2925.82	2257.17	3267.5	10338.8	11206.5	1.08392	0.715916
ENSG00000007171.18	NOS2	3.51834	0.939985	7.52628	6.34636	3.88851	0	4.08907	2.51798	18.331	10.4956	0.572559	0.455225
ENSG00000007174.18	DNAH9	3.51834	9.39985	1.88157	15.8659	17.4983	9.21034	9.20041	13.4292	30.6657	49.3383	1.60891	0.350446
ENSG00000007202.15	KIAA0100	6793.91	2608.46	5241.11	3442.9	3104.01	4084.28	3847.81	3207.91	18086.4	14244	0.787554	0.365099
ENSG00000007216.15	SLC13A2	0	0	0	0	0	0	0	0	0	0	#DIV/0!	NA
ENSG00000007237.19	GAS7	15698.8	2906.43	5855.44	4142.06	4163.63	6957.9	4629.85	4915.94	28602.8	20667.3	0.722564	0.365105
ENSG00000007255.10	TRAPPC6A	582.871	152.278	683.95	333.184	203.175	258.913	371.083	449.04	1752.28	1282.21	0.731737	0.364568
ENSG00000007264.15	MATK	878.412	581.851	2198.61	863.105	480.231	573.088	1520.11	871.222	4521.98	3444.65	0.761757	0.448824
ENSG00000007306.15	CEACAM7	0	0	0	0	0	0	0	0	0	0	#DIV/0!	NA
ENSG00000007312.13	CD79B	1325.24	183.297	1804.42	749.928	506.479	252.773	1333.04	704.196	4062.89	2796.48	0.688299	0.401467
ENSG00000007314.12	SCN4A	17.5917	15.0398	16.9341	15.8659	18.4704	1.02337	12.2672	5.87529	65.4315	37.6363	0.575202	0.255688
ENSG00000007341.19	ST7L	506.641	411.714	570.115	413.571	326.635	421.629	388.462	344.124	1902.04	1480.85	0.778558	0.221804
ENSG00000007350.17	TKTL1	89.1312	43.2393	228.611	93.08	45.69	98.2437	134.939	133.453	454.061	412.326	0.908085	0.800173
ENSG00000007372.24	PAX6	0	2.81996	0	4.23091	2.91638	0	9.20041	2.51798	7.05086	14.6348	2.0756	0.472309
ENSG00000007376.8	RPUSD1	1491.78	334.635	1326.51	725.601	380.102	495.312	674.696	534.652	3878.52	2084.76	0.537515	0.0604465
ENSG00000007384.15	RHBDF1	9.38224	6.5799	8.46706	6.34636	0	5.11686	12.2672	1.67866	30.7756	19.0627	0.619411	0.453303
ENSG00000007392.17	LUC7L	302.577	1233.26	512.728	998.494	948.797	1170.74	723.765	509.472	3047.06	3352.77	1.10033	0.777755
ENSG00000007402.12	CACNA2D2	127.833	312.075	332.097	261.259	184.704	226.165	435.486	148.561	1033.26	994.916	0.962887	0.903914
ENSG00000007516.14	BAIAP3	2142.67	121.258	915.383	284.529	266.363	100.29	373.128	150.24	3463.84	890.021	0.256946	0.00695232
ENSG00000007520.4	TSR3	745.888	155.098	900.331	312.029	205.119	251.749	384.373	397.002	2113.35	1238.24	0.585916	0.150838
ENSG00000007541.17	PIGQ	701.322	269.776	689.595	444.245	295.527	368.414	479.443	331.534	2104.94	1474.92	0.700694	0.199968
ENSG00000007545.16	CRAMP1	423.373	251.916	390.426	266.547	238.171	255.843	341.437	208.993	1332.26	1044.44	0.783963	0.31292
ENSG00000007866.22	TEAD3	16.4189	8.45987	22.5788	9.51954	5.83277	12.2805	16.3563	11.7506	56.9771	46.2201	0.811204	0.620571
ENSG00000007908.16	SELE	5.8639	4.69993	0.940784	3.17318	0.972128	4.09349	2.04453	1.67866	14.6778	8.7888	0.598783	0.491872
ENSG00000007923.16	DNAJC11	477.321	357.194	500.497	450.592	341.217	432.886	423.219	421.342	1785.6	1618.66	0.906508	0.62665
ENSG00000007933.13	FMO3	1.17278	11.2798	0	1.05773	9.72128	4.09349	1.02227	0	13.5103	14.837	1.0982	0.933867
ENSG00000007944.15	MYLIP	1684.11	1516.2	2359.49	976.282	614.385	852.469	1043.73	1019.78	6536.08	3530.37	0.540136	0.0182865
ENSG00000007952.18	NOX1	1.17278	0.939985	0.940784	3.17318	0.972128	2.04674	2.04453	1.67866	6.22673	6.74206	1.08276	0.925978
ENSG00000007968.7	E2F2	0	0	0	0	0	0	0	0	0	0	#DIV/0!	NA
ENSG00000008018.9	PSMB1	788.108	648.59	1112.01	697.042	623.134	892.38	563.269	785.611	3245.75	2864.39	0.882507	0.591588
ENSG00000008056.14	SYN1	12.9006	10.3398	6.58549	9.51954	5.83277	11.2571	6.1336	8.39328	39.3454	31.6167	0.803568	0.628488
ENSG00000008083.14	JARID2	4230.22	2088.65	1716.93	1717.75	2132.85	2622.9	1729.68	2124.34	9753.54	8609.77	0.882732	0.649931
ENSG00000008086.13	CDKL5	409.3	276.356	136.414	187.218	294.555	259.936	181.964	280.335	1009.29	1016.79	1.00743	0.977429
ENSG00000008118.10	CAMK1G	0	1.87997	0	2.11545	0	0	0	0	3.99542	0	0	0.365443
ENSG00000008128.23	CDK11A	80.9218	37.5994	100.664	66.6368	54.4392	90.0567	59.2915	52.8776	285.822	256.665	0.897989	0.71794
ENSG00000008130.15	NADK	29162.3	2355.6	7892.24	3239.82	2720.99	3588.96	4411.08	5266.78	42650	15987.8	0.374861	0.0345896
ENSG00000008196.13	TFAP2B	0	0	0	0	0	0	0	0	0	0	#DIV/0!	NA
ENSG00000008197.5	TFAP2D	0	0	0.940784	0	0	0	0	0	0.940784	0	0	0.818303
ENSG00000008226.20	DLEC1	229.865	241.576	163.697	327.895	265.391	320.315	225.921	117.506	963.033	929.133	0.964799	0.899334
ENSG00000008256.16	CYTH3	377.635	228.416	263.42	257.028	208.035	295.754	361.883	223.261	1126.5	1088.93	0.966653	0.889421
ENSG00000008277.15	ADAM22	30.4923	226.536	50.8024	139.62	173.039	100.29	126.761	130.935	447.451	531.025	1.18678	0.669068
ENSG00000008282.9	SYPL1	976.925	704.049	1125.18	832.431	871.027	856.562	886.306	1088.61	3638.58	3702.5	1.01757	0.933172
ENSG00000008283.16	CYB561	664.966	313.015	672.661	380.782	219.701	266.077	334.281	336.57	2031.42	1156.63	0.569369	0.0340938
ENSG00000008294.21	SPAG9	1870.58	1532.18	597.398	1075.71	1444.58	1600.55	830.081	1460.43	5075.87	5335.65	1.05118	0.865574
ENSG00000008300.17	CELSR3	160.671	172.957	136.414	189.333	137.07	150.436	191.164	82.2541	659.375	560.924	0.85069	0.525554
ENSG00000008311.16	AASS	8.20946	122.198	28.2235	47.5977	93.3243	35.818	23.5121	44.4844	206.229	197.139	0.955923	0.923355
ENSG00000008323.16	PLEKHG6	474.976	125.958	115.716	200.968	216.785	169.88	241.255	105.755	917.618	733.675	0.799542	0.533562
ENSG00000008324.12	SS18L2	270.912	150.398	397.952	213.661	172.067	239.469	237.166	266.067	1032.92	914.769	0.885612	0.655466
ENSG00000008382.16	MPND	270.912	65.799	256.834	129.043	108.878	127.921	158.451	151.079	722.588	546.33	0.756074	0.397063
ENSG00000008394.13	MGST1	426.892	145.698	127.006	180.871	166.234	323.385	146.184	201.439	880.467	837.242	0.950907	0.882769
ENSG00000008405.12	CRY1	140.734	348.735	210.736	267.605	252.753	243.562	297.48	350	967.809	1143.8	1.18184	0.524144
ENSG00000008438.5	PGLYRP1	2745.48	28.1996	216.38	69.81	17.4983	22.5142	178.897	90.6474	3059.87	309.557	0.101167	NA
ENSG00000008441.18	NFIX	1030.87	247.216	831.653	356.454	294.555	289.614	794.302	350.839	2466.2	1729.31	0.701205	0.339808
ENSG00000008513.16	ST3GAL1	7203.21	3445.05	8047.47	4493.22	3767	3957.38	6087.6	4990.64	23189	18802.6	0.810844	0.429989
ENSG00000008516.18	MMP25	23628	316.775	3575.92	927.627	152.624	246.633	783.057	1014.75	28448.3	2197.06	0.0772299	0.0121714
ENSG00000008517.19	IL32	4210.28	1097.9	7208.29	2451.81	1801.35	1390.76	4672.78	2603.59	14968.3	10468.5	0.699378	0.367821
ENSG00000008710.20	PKD1	2731.4	1402.46	5687.04	2884.42	1896.62	2118.38	2958.44	1073.5	12705.3	8046.94	0.633352	0.171686
ENSG00000008735.14	MAPK8IP2	38.7017	6.5799	13.171	7.40409	11.6655	4.09349	15.334	10.9113	65.8567	42.0043	0.637814	0.381999
ENSG00000008838.20	MED24	1875.27	794.288	2371.72	1395.14	983.794	967.086	1467.98	1308.51	6436.42	4727.37	0.734471	0.27011
ENSG00000008853.17	RHOBTB2	634.474	213.377	675.483	361.743	331.496	329.526	519.312	254.316	1885.08	1434.65	0.761056	0.378176
ENSG00000008869.12	HEATR5B	1142.29	2009.69	1052.74	1934.58	2208.68	1929.06	1312.59	1921.22	6139.3	7371.54	1.20071	0.469388
ENSG00000008952.17	SEC62	1130.56	1349.82	752.628	1070.42	1034.34	752.178	1106.09	1478.9	4303.43	4371.51	1.01582	0.948138
ENSG00000008988.11	RPS20	8073.41	5683.15	24641	10360.4	6380.08	6333.65	12097.5	15330.3	48758	40141.6	0.823281	0.587505
ENSG00000009307.16	CSDE1	5860.38	7264.21	5568.5	4775.64	5338.93	6406.31	3766.03	9920.01	23468.7	25431.3	1.08362	0.759831
ENSG00000009335.18	UBE3C	1568.01	1763.41	1579.58	1747.36	2113.41	2252.44	1479.22	1991.72	6658.36	7836.79	1.17699	0.410305
ENSG00000009413.16	REV3L	636.819	1467.32	421.471	1020.71	1063.51	792.09	602.115	948.44	3546.31	3406.15	0.960477	0.894786
ENSG00000009694.13	TENM1	55.1206	1138.32	190.038	481.266	539.531	378.648	211.609	298.801	1864.75	1428.59	0.766103	0.578828
ENSG00000009709.12	PAX7	0	0	0	0	0	0	0	0	0	0	#DIV/0!	NA
ENSG00000009724.17	MASP2	16.4189	271.656	69.6181	202.026	202.203	253.796	86.8927	83.9328	559.719	626.824	1.11989	0.814693
ENSG00000009765.15	IYD	0	0	0	0	0	0	0	0	0	0	#DIV/0!	NA
ENSG00000009780.16	FAM76A	188.817	258.496	256.834	209.43	255.67	307.011	200.364	360.072	913.578	1123.12	1.22936	0.373026
ENSG00000009790.15	TRAF3IP3	2542.59	2451.48	1749.86	2202.19	2581.97	2323.05	2473.89	2518.82	8946.11	9897.74	1.10637	0.59971
ENSG00000009830.13	POMT2	151.289	139.118	192.861	142.793	136.098	151.459	142.095	115.827	626.06	545.479	0.871289	0.522354
ENSG00000009844.16	VTA1	643.856	550.831	346.209	534.152	463.705	530.107	523.401	616.906	2075.05	2134.12	1.02847	0.898822
ENSG00000009950.16	MLXIPL	1.17278	1.87997	0	2.11545	0	0	0	0	5.1682	0	0	0.2181
ENSG00000009954.11	BAZ1B	1156.36	1613.01	1008.52	1347.54	1534.99	1285.35	1250.23	2189.81	5125.44	6260.38	1.22143	0.393406
ENSG00000010017.13	RANBP9	1331.1	931.525	999.113	708.677	859.361	861.679	713.543	910.67	3970.42	3345.25	0.842544	0.438625
ENSG00000010030.14	ETV7	89.1312	60.1591	83.7298	51.8286	21.3868	20.4674	54.1802	54.5563	284.849	150.591	0.528669	0.0563555
ENSG00000010072.16	SPRTN	238.074	255.676	221.084	245.393	224.562	275.287	213.654	231.654	960.227	945.157	0.984305	0.935808
ENSG00000010165.20	METTL13	849.092	323.355	354.676	454.823	439.402	346.923	715.587	720.982	1981.95	2222.89	1.12157	0.704087
ENSG00000010219.13	DYRK4	131.351	75.1988	185.335	134.331	120.544	101.314	160.496	168.705	526.216	551.059	1.04721	0.865246
ENSG00000010244.19	ZNF207	3026.94	6061.96	3765.02	4225.62	4685.66	4794.5	2966.62	3153.35	17079.5	15600.1	0.913381	0.715096
ENSG00000010256.11	UQCRC1	3959.3	883.586	3405.64	1375.05	1015.87	1474.68	2026.13	1925.42	9623.57	6442.1	0.669409	0.25128
ENSG00000010270.14	STARD3NL	747.06	411.714	714.996	378.666	469.538	420.606	675.719	522.901	2252.44	2088.76	0.927335	0.769812
ENSG00000010278.15	CD9	1383.88	300.795	1305.81	322.607	1003.24	860.656	1066.22	590.047	3313.09	3520.16	1.0625	0.871861
ENSG00000010282.15	HHATL	0	0	0	1.05773	0.972128	1.02337	3.0668	0	1.05773	5.0623	4.78602	0.379511
ENSG00000010292.13	NCAPD2	2569.56	1337.6	2754.62	1488.22	1317.23	1391.79	2517.84	2329.13	8150	7556	0.927117	0.786296
ENSG00000010295.20	IFFO1	1353.39	953.145	781.792	1029.17	885.609	1279.21	919.018	612.709	4117.49	3696.55	0.897767	0.662087
ENSG00000010310.9	GIPR	25.8011	63.919	19.7565	44.4245	48.6064	23.5375	64.4028	32.7338	153.901	169.281	1.09993	0.798737
ENSG00000010318.21	PHF7	148.943	117.498	193.802	136.447	105.962	153.506	101.204	98.2013	596.69	458.874	0.769032	0.277761
ENSG00000010319.7	SEMA3G	16.4189	11.2798	15.0526	11.635	20.4147	7.1636	20.4453	8.39328	54.3863	56.4169	1.03734	0.931107
ENSG00000010322.16	NISCH	4265.4	2103.69	5036.96	2891.83	2203.81	2612.67	2938	2039.57	14297.9	9794.04	0.685	0.141072
ENSG00000010327.10	STAB1	11106.2	2675.2	2869.39	3584.64	3093.31	4514.09	3328.5	1686.21	20235.4	12622.1	0.623763	0.196761
ENSG00000010361.14	FUZ	361.216	88.3586	242.722	129.043	77.7703	95.1736	143.117	152.758	821.34	468.819	0.570798	0.10261
ENSG00000010379.16	SLC6A13	0	6.5799	4.70392	6.34636	2.91638	4.09349	8.17814	2.51798	17.6302	17.706	1.0043	0.984881
ENSG00000010404.18	IDS	1849.47	581.851	742.279	527.806	563.834	786.973	493.755	651.318	3701.41	2495.88	0.674306	0.218756
ENSG00000010438.17	PRSS3	1.17278	3.75994	0	1.05773	4.86064	7.1636	5.11134	0.839328	5.99045	17.9749	3.0006	0.197019
ENSG00000010539.12	ZNF200	456.211	124.078	169.341	181.929	150.68	92.1034	340.415	278.657	931.559	861.855	0.925175	0.836846
ENSG00000010610.10	CD4	21275.4	4374.69	14592.5	7742.56	7198.61	9821.3	8195.52	9909.1	47985.2	35124.5	0.731987	0.346279
ENSG00000010626.15	LRRC23	51.6023	25.3796	111.953	37.0204	37.913	56.2854	56.2247	118.345	225.956	268.768	1.18947	0.652994
ENSG00000010671.16	BTK	2822.88	1286.84	1588.04	1222.73	1873.29	2118.38	1544.65	1916.18	6920.5	7452.5	1.07687	0.773474
ENSG00000010704.19	HFE	335.415	119.378	118.539	134.331	200.258	228.212	170.719	145.204	707.663	744.393	1.0519	0.866312
ENSG00000010803.16	SCMH1	446.829	307.375	633.148	398.763	345.106	346.923	500.911	444.844	1786.12	1637.78	0.916953	0.722117
ENSG00000010810.17	FYN	4093	5714.17	6558.21	4581.02	4778.01	5659.25	4884.39	5507.67	20946.4	20829.3	0.994411	0.978137
ENSG00000010818.10	HIVEP2	1496.47	3032.39	1823.24	2351.33	2369.08	1509.47	1608.03	3096.28	8703.43	8582.86	0.986147	0.9586
ENSG00000010932.17	FMO1	0	0	5.64471	2.11545	0.972128	0	1.02227	0.839328	7.76016	2.83372	0.365163	0.425707
ENSG00000011007.12	ELOA	1177.47	596.891	921.969	596.558	672.713	896.474	804.524	1008.87	3292.89	3382.58	1.02724	0.912953
ENSG00000011009.11	LYPLA2	2340.87	486.912	1967.18	904.357	632.855	781.856	1199.12	1047.48	5699.32	3661.31	0.642412	0.202669
ENSG00000011021.23	CLCN6	688.422	590.311	455.34	656.848	697.016	940.479	606.205	438.968	2390.92	2682.67	1.12202	0.637507
ENSG00000011028.14	MRC2	58.639	38.5394	103.486	65.5791	53.4671	29.6778	87.915	91.4867	266.244	262.547	0.986113	0.968614
ENSG00000011052.21	NME1-NME2	0	0	0	0	0	0	0	0	0	0	#DIV/0!	NA
ENSG00000011083.9	SLC6A7	0	0.939985	0.940784	0	0	0	0	0	1.88077	0	0	0.664396
ENSG00000011105.14	TSPAN9	844.401	200.217	254.953	155.486	566.751	396.045	542.824	78.0575	1455.06	1583.68	1.0884	0.850478
ENSG00000011114.15	BTBD7	0	0	0	0	0	0	0	0	0	0	#DIV/0!	NA
ENSG00000011132.12	APBA3	1056.67	297.975	1462.92	597.616	413.154	377.624	736.032	546.402	3415.19	2073.21	0.607057	0.147017
ENSG00000011143.19	MKS1	137.215	102.458	182.512	115.292	124.432	130.992	172.763	156.954	537.478	585.141	1.08868	0.72395
ENSG00000011198.10	ABHD5	1958.54	531.092	431.82	349.05	526.893	523.966	371.083	742.805	3270.5	2164.75	0.6619	0.284549
ENSG00000011201.12	ANOS1	4.69112	3.75994	0	1.05773	0.972128	5.11686	12.2672	4.19664	9.50879	22.5528	2.37179	0.266422
ENSG00000011243.19	AKAP8L	1068.4	767.968	1681.18	843.008	686.322	857.585	848.482	682.373	4360.56	3074.76	0.70513	0.159609
ENSG00000011258.16	MBTD1	681.385	1159.94	406.419	794.353	989.626	966.063	545.891	969.423	3042.1	3471	1.14099	0.640829
ENSG00000011260.14	UTP18	452.693	563.051	495.793	517.228	477.315	531.13	491.711	569.064	2028.77	2069.22	1.01994	0.916723
ENSG00000011275.19	RNF216	3032.81	2273.82	3050.96	2377.77	1923.84	2081.54	2204.01	2167.14	10735.4	8376.53	0.780274	0.195997
ENSG00000011295.16	TTC19	306.095	884.526	496.734	678.003	756.316	904.661	379.261	627.817	2365.36	2668.05	1.12797	0.68943
ENSG00000011304.22	PTBP1	10457.7	3760.88	12880.3	5627.11	3989.61	4662.48	6237.88	5803.95	32725.9	20693.9	0.63234	0.130137
ENSG00000011332.21	DPF1	0	6.5799	10.3486	12.6927	26.2475	21.4908	10.2227	0.839328	29.6212	58.8003	1.98507	0.311445
ENSG00000011347.10	SYT7	0	5.63991	6.58549	6.34636	0.972128	5.11686	2.04453	0	18.5718	8.13352	0.437951	0.327026
ENSG00000011376.12	LARS2	397.572	595.951	448.754	583.865	591.054	536.247	561.225	514.508	2026.14	2203.03	1.0873	0.684277
ENSG00000011405.13	PIK3C2A	594.599	1227.62	392.307	737.236	992.543	808.464	597.004	921.582	2951.76	3319.59	1.12461	0.683142
ENSG00000011422.12	PLAUR	6014.01	660.81	2978.52	781.66	808.811	1435.79	890.395	1206.95	10435	4341.95	0.416095	0.043392
ENSG00000011426.11	ANLN	75.0579	78.0188	35.7498	27.5009	33.0524	34.7946	42.9352	28.5371	216.327	139.319	0.644021	0.180798
ENSG00000011451.21	WIZ	1754.48	746.348	1710.35	1034.46	766.037	1004.95	1013.07	757.913	5245.63	3541.97	0.675223	0.134788
ENSG00000011454.18	RABGAP1	860.82	1218.22	686.773	968.878	1152.94	1188.13	628.694	1316.91	3734.69	4286.68	1.1478	0.584601
ENSG00000011465.18	DCN	5.8639	0	6.58549	0	1.94426	0	0	1.67866	12.4494	3.62291	0.291011	0.330299
ENSG00000011478.13	QPCTL	246.284	104.338	395.129	147.024	101.101	130.992	124.717	133.453	892.776	490.263	0.549144	0.057708
ENSG00000011485.15	PPP5C	785.762	567.751	813.779	574.346	624.106	535.223	904.707	772.181	2741.64	2836.22	1.0345	0.881292
ENSG00000011523.14	CEP68	673.175	970.065	804.371	1109.56	1052.81	1134.92	915.952	1004.68	3557.17	4108.36	1.15495	0.491985
ENSG00000011566.15	MAP4K3	140.734	420.173	151.466	263.374	366.492	332.596	254.545	244.244	975.747	1197.88	1.22765	0.496165
ENSG00000011590.14	ZBTB32	76.2307	53.5792	126.065	60.2904	69.9932	51.1686	189.119	52.8776	316.165	363.159	1.14864	0.70933
ENSG00000011600.12	TYROBP	25056.4	3032.39	8256.32	4869.77	3871.01	6285.55	6585.45	8195.19	41214.9	24937.2	0.605053	0.220046
ENSG00000011638.11	TMEM159	231.038	73.3188	308.577	102.6	97.2128	112.571	272.945	182.973	715.533	665.702	0.930359	0.846218
ENSG00000011677.13	GABRA3	1.17278	0	0.940784	0	0.972128	1.02337	0	0.839328	2.11356	2.83483	1.34125	0.838646
ENSG00000012048.23	BRCA1	200.545	178.597	93.1377	66.6368	116.655	119.734	95.0709	152.758	538.917	484.218	0.898503	0.727945
ENSG00000012061.16	ERCC1	1471.84	471.873	1252.18	702.331	539.531	737.851	829.059	827.577	3898.23	2934.02	0.752655	0.333633
ENSG00000012124.17	CD22	2108.66	664.57	3926.83	2047.76	1554.43	506.569	2384.95	1417.62	8747.82	5863.58	0.67029	0.308374
ENSG00000012171.20	SEMA3B	32.8378	21.6197	6.58549	34.905	11.6655	7.1636	9.20041	10.9113	95.948	38.9408	0.405853	0.0373998
ENSG00000012174.12	MBTPS2	124.315	223.716	126.065	200.968	173.039	237.422	112.449	258.513	675.064	781.423	1.15755	0.603469
ENSG00000012211.13	PRICKLE3	703.668	123.138	196.624	229.527	157.485	211.838	306.68	291.247	1252.96	967.25	0.771974	0.491238
ENSG00000012223.13	LTF	4906.91	151.338	365.965	630.405	59.2998	39.9115	3751.72	737.769	6054.62	4588.7	0.757885	0.790772
ENSG00000012232.9	EXTL3	7094.14	943.745	2413.11	1239.66	1122.81	1390.76	1957.64	1502.4	11690.7	5973.61	0.510973	0.0963336
ENSG00000012504.15	NR1H4	0	0	0	0	0	0	1.02227	0	0	1.02227	#DIV/0!	0.858314
ENSG00000012660.14	ELOVL5	4385.02	2096.17	2032.09	1934.58	2135.77	2017.07	1513.98	2694.24	10447.9	8361.05	0.800264	0.413384
ENSG00000012779.11	ALOX5	0	0	0	2.11545	0	2.04674	0	0.839328	2.11545	2.88607	1.36428	0.863666
ENSG00000012817.16	KDM5D	1.17278	3.75994	1081.9	1611.98	0	1749.97	1.02227	1198.56	2698.81	2949.55	1.09291	0.95827
ENSG00000012822.16	CALCOCO1	4506.99	1436.3	2706.64	1457.55	1315.29	1574.97	1947.42	1499.04	10107.5	6336.72	0.626934	0.12278
ENSG00000012963.15	UBR7	0	0	0	0	0	0	0	0	0	0	#DIV/0!	NA
ENSG00000012983.12	MAP4K5	294.368	798.987	281.295	466.458	592.026	498.382	374.15	465.827	1841.11	1930.38	1.04849	0.871794
ENSG00000013016.16	EHD3	1680.59	832.827	783.673	515.113	1107.25	955.829	1165.38	605.155	3812.21	3833.62	1.00562	0.984963
ENSG00000013275.8	PSMC4	0	0	0	0	0	0	0	0	0	0	#DIV/0!	NA
ENSG00000013288.9	MAN2B2	4094.17	1388.36	3108.35	2321.71	1831.49	2156.24	2411.53	2562.47	10912.6	8961.73	0.821228	0.468314
ENSG00000013293.6	SLC7A14	0	0	0	1.05773	0	0	0	0	1.05773	0	0	0.818303
ENSG00000013297.12	CLDN11	0	0.939985	0	4.23091	0.972128	2.04674	0	0	5.17089	3.01887	0.58382	0.708137
ENSG00000013306.16	SLC25A39	5121.53	678.669	4754.72	1656.4	679.518	982.437	3263.08	1344.6	12211.3	6269.63	0.513428	0.135059
ENSG00000013364.19	MVP	14417	2053.87	7608.12	3577.23	2567.39	3243.06	4210.72	3911.27	27656.2	13932.4	0.503773	0.0697371
ENSG00000013374.17	NUB1	1556.28	1005.78	1567.35	951.954	906.996	921.034	1089.74	1426.02	5081.36	4343.78	0.854846	0.509783
ENSG00000013375.16	PGM3	69.194	292.335	104.427	248.566	220.673	173.973	176.852	141.846	714.522	713.345	0.998352	0.994353
ENSG00000013392.8	RWDD2A	23.4556	49.8192	55.5063	58.175	27.2196	33.7713	38.8462	56.2349	186.956	156.072	0.834806	0.569727
ENSG00000013441.16	CLK1	1650.1	2959.07	2036.8	1797.08	1702.2	2081.54	1873.82	1576.26	8443.05	7233.81	0.856777	0.487047
ENSG00000013503.10	POLR3B	109.068	207.737	69.6181	182.987	210.952	186.254	117.561	239.208	569.41	753.975	1.32413	0.360463
ENSG00000013523.11	ANGEL1	829.155	430.513	1610.62	743.582	511.339	630.397	834.17	783.093	3613.87	2759	0.763447	0.376055
ENSG00000013561.18	RNF14	362.389	297.035	271.887	331.069	321.774	395.021	435.486	501.079	1262.38	1653.36	1.30972	0.201863
ENSG00000013563.14	DNASE1L1	450.347	142.878	282.235	178.756	159.429	264.03	218.765	260.192	1054.22	902.416	0.856006	0.609315
ENSG00000013573.17	DDX11	281.467	329.935	1053.68	96.2532	592.026	267.1	126.761	270.263	1761.33	1256.15	0.713182	0.457529
ENSG00000013583.10	HEBP1	695.458	231.236	488.267	253.854	275.112	385.811	358.816	390.287	1668.82	1410.03	0.844926	0.572042
ENSG00000013588.9	GPRC5A	0	0	0.940784	0	0	0	0	0.839328	0.940784	0.839328	0.892157	0.979574
ENSG00000013619.15	MAMLD1	51.6023	16.9197	15.0526	43.3668	32.0802	10.2337	26.5789	15.1079	126.941	84.0008	0.661729	0.321507
ENSG00000013725.14	CD6	3500.75	2623.5	14532.3	4325.05	3698.95	2795.85	6231.74	6087.64	24981.6	18814.2	0.753122	0.462119
ENSG00000013810.21	TACC3	5042.95	1122.34	3153.51	1644.77	1278.35	1505.38	1726.61	1961.51	10963.6	6471.85	0.590305	0.110981
ENSG00000014123.10	UFL1	328.378	833.767	323.63	669.541	502.59	421.629	383.35	676.498	2155.32	1984.07	0.920546	0.779034
ENSG00000014138.9	POLA2	96.1679	70.4989	74.322	86.7336	76.7981	91.0801	69.5142	72.1822	327.722	309.575	0.944624	0.809294
ENSG00000014164.7	ZC3H3	1076.61	344.035	793.081	542.614	389.823	433.91	554.069	504.436	2756.34	1882.24	0.682875	0.178785
ENSG00000014216.16	CAPN1	12001.1	2094.29	8166.01	3687.24	3441.33	4062.79	5124.63	3616.66	25948.6	16245.4	0.626061	0.186416
ENSG00000014257.16	ACPP	1482.39	532.032	413.004	328.953	470.51	741.944	322.014	540.527	2756.38	2075	0.752797	0.429262
ENSG00000014641.21	MDH1	945.26	729.429	1269.12	784.833	622.162	725.57	875.061	1003	3728.64	3225.79	0.865138	0.535442
ENSG00000014824.14	SLC30A9	439.792	647.65	352.794	602.904	486.064	553.644	475.354	711.75	2043.14	2226.81	1.0899	0.717089
ENSG00000014914.21	MTMR11	1019.15	362.834	381.018	455.88	426.764	733.757	412.996	554.796	2218.88	2128.31	0.959185	0.891743
ENSG00000014919.13	COX15	526.578	367.534	412.064	294.048	424.82	465.634	350.638	642.925	1600.22	1884.02	1.17735	0.500657
ENSG00000015133.19	CCDC88C	3197	4853.14	5674.81	4243.6	4078.08	4124.19	4068.62	3369.06	17968.6	15640	0.870407	0.51496
ENSG00000015153.15	YAF2	337.76	983.225	372.551	635.694	685.35	819.721	345.526	391.966	2329.23	2242.56	0.962792	0.906148
ENSG00000015171.20	ZMYND11	337.76	892.986	496.734	707.619	650.354	666.215	594.96	814.987	2435.1	2726.52	1.11967	0.668961
ENSG00000015285.11	WAS	17659.7	2557.7	8864.07	4180.14	2533.37	3593.06	4610.43	5342.32	33261.6	16079.2	0.483415	0.0603987
ENSG00000015413.9	DPEP1	0	0	0.940784	5.28863	0	0	0	0	6.22942	0	0	0.253428
ENSG00000015475.19	BID	4673.53	786.768	2086.66	1035.51	844.779	1600.55	1068.27	1457.07	8582.47	4970.67	0.579166	0.148327
ENSG00000015479.20	MATR3	155.98	1410.92	460.984	905.414	763.121	1004.95	410.951	290.407	2933.3	2469.43	0.841862	0.685019
ENSG00000015520.15	NPC1L1	0	0	5.64471	0	0.972128	0	2.04453	3.35731	5.64471	6.37397	1.12919	0.930338
ENSG00000015532.10	XYLT2	1002.73	590.311	1215.49	834.547	758.26	724.547	1081.56	686.57	3643.08	3250.94	0.89236	0.641701
ENSG00000015568.13	RGPD5	19.9373	55.4591	23.5196	25.3854	24.3032	36.8414	42.9352	42.8057	124.301	146.886	1.18169	0.629773
ENSG00000015592.16	STMN4	0	0.939985	0	0	0	0	0	0	0.939985	0	0	0.818303
ENSG00000015676.18	NUDCD3	2116.87	1100.72	2770.61	1631.01	1253.07	1350.85	1845.19	1761.75	7619.21	6210.86	0.815158	0.433221
ENSG00000016082.15	ISL1	0	0	0	0	0	0	0	0	0	0	#DIV/0!	NA
ENSG00000016391.11	CHDH	19.9373	2.81996	11.2894	17.9814	9.72128	2.04674	4.08907	16.7866	52.028	32.6436	0.627425	0.418493
ENSG00000016402.14	IL20RA	0	0	0	0	0	0	0	0	0	0	#DIV/0!	NA
ENSG00000016490.16	CLCA1	0	0	0	0	0	3.07011	0	0	0	3.07011	#DIV/0!	0.557359
ENSG00000016602.9	CLCA4	0	2.81996	0	0	0	2.04674	0	0	2.81996	2.04674	0.725807	0.868593
ENSG00000016864.19	GLT8D1	335.415	378.814	404.537	380.782	338.301	339.759	329.17	563.189	1499.55	1570.42	1.04726	0.836591
ENSG00000017260.20	ATP2C1	805.699	1197.54	623.74	800.699	1214.19	1062.26	798.391	1133.93	3427.68	4208.77	1.22788	0.37954
ENSG00000017427.17	IGF1	0	0.939985	2.82235	0	0	0	2.04453	0	3.76234	2.04453	0.543421	0.718347
ENSG00000017483.15	SLC38A5	303.75	149.458	663.253	231.642	146.791	114.618	344.504	167.866	1348.1	773.779	0.573976	0.132157
ENSG00000017797.13	RALBP1	2664.55	739.768	1058.38	809.161	791.312	844.282	1058.05	1559.47	5271.87	4253.11	0.806756	0.521289
ENSG00000018189.13	RUFY3	282.64	879.826	242.722	606.078	756.316	854.515	350.638	467.505	2011.27	2428.97	1.20768	0.585488
ENSG00000018236.15	CNTN1	0	0	0	0	0	0	0	0	0	0	#DIV/0!	NA
ENSG00000018280.17	SLC11A1	20923.6	2775.78	4621.13	3064.24	2938.74	4067.9	3785.46	3106.35	31384.7	13898.5	0.442842	NA
ENSG00000018408.15	WWTR1	5.8639	9.39985	4.70392	9.51954	13.6098	7.1636	13.2895	9.2326	29.4872	43.2955	1.46828	0.391566
ENSG00000018510.18	AGPS	640.338	1376.14	439.346	766.852	1054.76	1134.92	590.871	916.546	3222.67	3697.09	1.14721	0.644079
ENSG00000018607.7	ZNF806	0	0.939985	0	0	0	0	1.02227	0	0.939985	1.02227	1.08754	0.979574
ENSG00000018610.15	CXorf56	375.289	187.057	456.28	212.603	259.558	294.731	266.812	324.82	1231.23	1145.92	0.930712	0.79003
ENSG00000018625.15	ATP1A2	1.17278	0	1.88157	5.28863	1.94426	2.04674	1.02227	6.71462	8.34298	11.7279	1.40572	0.679917
ENSG00000018699.13	TTC27	238.074	378.814	361.261	326.838	411.21	377.624	270.901	511.99	1304.99	1571.73	1.2044	0.435036
ENSG00000018869.17	ZNF582	22.2828	32.8995	31.9867	44.4245	49.5785	33.7713	24.5344	59.5923	131.593	167.476	1.27268	0.448935
ENSG00000019102.12	VSIG2	752.924	477.513	205.091	247.508	803.95	826.884	522.379	123.381	1683.04	2276.59	1.35267	0.462224
ENSG00000019144.19	PHLDB1	10.555	13.1598	16.9341	15.8659	18.4704	6.14023	36.8016	10.0719	56.5148	71.4842	1.26488	0.603761
ENSG00000019169.11	MARCO	214.619	91.1786	93.1377	95.1954	52.4949	182.16	88.9373	78.0575	494.13	401.65	0.812842	0.549431
ENSG00000019186.10	CYP24A1	0	6.5799	15.9933	2.11545	5.83277	0	0	9.2326	24.6887	15.0654	0.610214	0.600631
ENSG00000019485.14	PRDM11	277.949	247.216	461.925	315.203	294.555	288.591	319.97	306.355	1302.29	1209.47	0.928724	0.743834
ENSG00000019505.8	SYT13	2.34556	0.939985	0	1.05773	3.88851	0	0	0	4.34327	3.88851	0.895296	0.946274
ENSG00000019549.13	SNAI2	0	0	0	0	0	0	0	0	0	0	#DIV/0!	NA
ENSG00000019582.16	CD74	162362	40790.7	134458	79462.8	53226.9	79397.3	82570.6	96185.3	417073	311380	0.746584	0.355
ENSG00000019991.18	HGF	207.582	255.676	63.9733	125.87	170.122	198.534	164.585	176.259	653.101	709.5	1.08636	0.789832
ENSG00000019995.6	ZRANB1	327.205	278.236	333.038	232.7	267.335	250.726	194.231	345.803	1171.18	1058.1	0.903445	0.659869
ENSG00000020129.16	NCDN	959.334	344.035	1383.89	602.904	492.869	523.966	788.168	649.64	3290.17	2454.64	0.746054	0.351675
ENSG00000020181.18	ADGRA2	630.955	169.197	259.657	270.778	279.973	282.451	379.261	275.299	1330.59	1216.98	0.914622	0.774635
ENSG00000020219.9	CCT8L1P	1.17278	1.87997	0	1.05773	1.94426	1.02337	2.04453	0.839328	4.11048	5.85149	1.42356	0.739159
ENSG00000020256.20	ZFP64	466.766	225.596	420.531	286.644	284.834	266.077	364.949	378.537	1399.54	1294.4	0.924874	0.756874
ENSG00000020426.11	MNAT1	65.6756	118.438	136.414	104.715	110.823	113.594	97.1154	81.4148	425.243	402.947	0.94757	0.82607
ENSG00000020577.14	SAMD4A	141.906	232.176	66.7957	108.946	135.126	118.711	165.607	121.703	549.824	541.147	0.984218	0.956971
ENSG00000020633.19	RUNX3	4591.43	3987.42	13507.8	5544.6	3281.9	3570.54	6870.66	4104.31	27631.2	17827.4	0.645191	0.18102
ENSG00000020922.13	MRE11	350.661	884.526	238.018	610.308	745.622	568.995	470.243	646.282	2083.51	2431.14	1.16685	0.619242
ENSG00000021300.14	PLEKHB1	471.457	281.996	1270.06	534.152	410.238	290.638	605.182	861.15	2557.66	2167.21	0.847339	0.647036
ENSG00000021355.13	SERPINB1	6193.45	2030.37	2959.71	2030.84	2138.68	3397.59	2385.97	3556.23	13214.4	11478.5	0.868637	0.648316
ENSG00000021461.17	CYP3A43	0	0.939985	0	2.11545	0	0	0	0	3.05544	0	0	0.515492
ENSG00000021488.13	SLC7A9	0	5.63991	2.82235	3.17318	0.972128	3.07011	3.0668	0.839328	11.6354	7.94837	0.683117	0.629049
ENSG00000021574.13	SPAST	1037.91	888.286	579.523	630.405	785.48	771.622	508.067	874.579	3136.12	2939.75	0.937382	0.790975
ENSG00000021645.20	NRXN3	9.38224	6.5799	1.88157	2.11545	0	4.09349	9.20041	0.839328	19.9592	14.1332	0.708107	0.654433
ENSG00000021762.20	OSBPL5	1510.54	828.127	1199.5	1468.13	797.145	1278.19	1424.02	835.131	5006.29	4334.49	0.865808	0.567696
ENSG00000021776.11	AQR	1185.68	2066.09	864.581	1362.35	1766.36	1504.36	1015.11	2089.09	5478.7	6374.91	1.16358	0.577856
ENSG00000021826.17	CPS1	0	5.63991	2.82235	4.23091	6.8049	4.09349	4.08907	9.2326	12.6932	24.2201	1.90812	0.322367
ENSG00000021852.13	C8B	0	0	0	0	0	1.02337	0	0	0	1.02337	#DIV/0!	0.858314
ENSG00000022267.19	FHL1	1299.44	509.472	683.95	444.245	1505.83	812.557	719.676	428.896	2937.11	3466.96	1.1804	0.625698
ENSG00000022277.13	RTF2	2462.84	532.972	1436.58	618.77	621.19	754.225	758.522	1031.53	5051.16	3165.47	0.626682	0.181287
ENSG00000022355.18	GABRA1	0	0.939985	0	0	0.972128	0	1.02227	0	0.939985	1.9944	2.12173	0.838597
ENSG00000022556.16	NLRP2	0	0	0	0	0	0	0	0	0	0	#DIV/0!	NA
ENSG00000022567.10	SLC45A4	11700.8	433.333	2269.17	817.623	418.987	536.247	949.686	1305.15	15220.9	3210.07	0.210898	0.00531782
ENSG00000022840.17	RNF10	8099.21	1886.55	4319.14	2292.09	2082.3	2355.8	3958.22	2906.59	16597	11302.9	0.681021	0.261363
ENSG00000022976.16	ZNF839	276.776	183.297	235.196	249.624	173.039	214.908	250.455	228.297	944.893	866.699	0.917246	0.693832
ENSG00000023041.12	ZDHHC6	498.431	1033.98	718.759	772.141	827.281	739.898	696.164	640.407	3023.32	2903.75	0.960452	0.860389
ENSG00000023171.19	GRAMD1B	986.307	569.631	560.708	401.936	760.204	941.502	626.65	655.515	2518.58	2983.87	1.18474	0.514004
ENSG00000023191.17	RNH1	0	0	0	0	0	0	1.02227	0.839328	0	1.86159	#DIV/0!	0.701983
ENSG00000023228.14	NDUFS1	0	0	0	0	0	0	0	0	0	0	#DIV/0!	NA
ENSG00000023287.13	RB1CC1	1256.05	1840.49	568.234	1210.04	947.825	702.033	782.034	969.423	4874.81	3401.32	0.697733	0.196335
ENSG00000023318.8	ERP44	1363.94	1134.56	880.574	910.703	912.828	1038.72	813.725	1182.61	4289.78	3947.89	0.9203	0.701649
ENSG00000023330.15	ALAS1	2180.2	386.334	524.958	472.804	529.81	451.307	754.433	720.982	3564.29	2456.53	0.689206	NA
ENSG00000023445.16	BIRC3	825.637	1738.97	806.252	1932.47	2015.22	803.347	1566.11	1719.78	5303.33	6104.46	1.15106	0.647636
ENSG00000023516.9	AKAP11	972.234	2438.32	640.674	1405.72	1570.96	1131.85	1072.36	2056.35	5456.95	5831.52	1.06864	0.835734
ENSG00000023572.10	GLRX2	131.351	203.977	74.322	133.274	186.649	150.436	177.875	162.83	542.924	677.788	1.2484	0.407844
ENSG00000023608.5	SNAPC1	10.555	18.7997	25.4012	22.2123	38.8851	40.9349	27.6012	42.8057	76.9682	150.227	1.95181	0.037595
ENSG00000023697.13	DERA	336.588	335.575	293.525	244.335	328.579	402.185	263.745	338.249	1210.02	1332.76	1.10143	0.651046
ENSG00000023734.11	STRAP	938.224	755.748	1153.4	698.1	689.239	932.292	745.233	1107.07	3545.47	3473.84	0.979795	0.92968
ENSG00000023839.12	ABCC2	21.11	79.8987	22.5788	65.5791	77.7703	60.3789	47.0243	34.4124	189.167	219.586	1.16081	0.696587
ENSG00000023892.11	DEF6	5266.95	1648.73	3973.87	2312.19	1811.07	1893.24	2886.88	2555.75	13201.8	9146.95	0.692859	0.216464
ENSG00000023902.14	PLEKHO1	9335.32	2129.07	5013.44	2727.88	3243.99	3631.95	3975.6	3288.49	19205.7	14140	0.73624	0.350025
ENSG00000023909.10	GCLM	326.033	349.675	190.038	245.393	378.158	311.105	372.105	275.299	1111.14	1336.67	1.20297	0.431461
ENSG00000024048.11	UBR2	4789.63	2987.27	1448.81	2371.42	2669.46	2624.95	1963.78	3445.44	11597.1	10703.6	0.922954	0.78331
ENSG00000024422.12	EHD2	58.639	9.39985	5.64471	4.23091	45.69	21.4908	21.4676	9.2326	77.9144	97.881	1.25626	0.681063
ENSG00000024526.17	DEPDC1	4.69112	10.3398	4.70392	3.17318	5.83277	2.04674	3.0668	0.839328	22.9081	11.7856	0.514476	0.296656
ENSG00000024862.18	CCDC28A	383.499	231.236	184.394	175.583	205.119	180.113	192.186	398.681	974.712	976.099	1.00142	0.99287
ENSG00000025039.15	RRAGD	1007.42	245.336	251.189	197.795	178.872	292.684	192.186	318.944	1701.74	982.687	0.577461	0.150736
ENSG00000025156.13	HSF2	98.5135	342.155	276.591	287.702	224.562	190.347	272.945	336.57	1004.96	1024.42	1.01937	0.950625
ENSG00000025293.17	PHF20	1802.56	1455.1	1475.15	1306.29	1421.25	1670.14	1175.61	2123.5	6039.1	6390.5	1.05819	0.798044
ENSG00000025423.11	HSD17B6	9.38224	1.87997	16.9341	1.05773	1.94426	3.07011	7.15587	5.03597	29.2541	17.2062	0.588165	0.427958
ENSG00000025434.19	NR1H3	137.215	122.198	161.815	102.6	60.2719	91.0801	105.294	121.703	523.828	378.348	0.722276	0.20503
ENSG00000025708.14	TYMP	10759.1	1969.27	4035.02	2071.03	1925.79	3020.99	3815.1	2644.72	18834.4	11406.6	0.605626	0.187853
ENSG00000025770.19	NCAPH2	888.967	345.915	1300.16	566.942	354.827	425.723	699.231	530.455	3101.99	2010.24	0.648048	0.172043
ENSG00000025772.8	TOMM34	263.875	129.718	265.301	193.564	169.15	204.674	276.012	246.762	852.459	896.599	1.05178	0.843192
ENSG00000025796.14	SEC63	755.27	1187.2	497.675	768.968	923.522	872.936	422.196	1220.38	3209.11	3439.04	1.07165	0.814985
ENSG00000025800.14	KPNA6	3652.04	1656.25	2843.05	1820.35	1749.83	1934.17	2383.93	2758.87	9971.69	8826.8	0.885186	0.638471
ENSG00000026025.16	VIM	18152.3	4995.08	9437.01	6633.01	6438.4	9606.39	8035.02	7590.88	39217.4	31670.7	0.807568	0.48341
ENSG00000026036.22	RTEL1-TNFRSF6B	21.11	85.5387	47.98	104.715	107.906	109.501	68.4919	21.8225	259.344	307.721	1.18654	0.684943
ENSG00000026103.22	FAS	538.306	333.695	185.335	189.333	260.53	237.422	253.522	299.64	1246.67	1051.11	0.843139	0.561368
ENSG00000026297.17	RNASET2	5536.69	2437.38	2378.3	1688.13	2096.88	2931.96	1694.92	1523.38	12040.5	8247.14	0.684949	0.219317
ENSG00000026508.20	CD44	22870.4	14142.1	20379.3	13389.8	14728.7	18885.3	14177.8	21000	70781.5	68791.8	0.97189	0.901847
ENSG00000026559.14	KCNG1	191.163	19.7397	157.111	142.793	35.9687	33.7713	190.142	122.542	510.807	382.424	0.748666	0.54741
ENSG00000026652.15	AGPAT4	306.095	986.045	264.36	567.999	678.545	874.983	578.603	430.575	2124.5	2562.71	1.20626	0.571674
ENSG00000026751.17	SLAMF7	747.06	1033.04	965.245	533.094	696.044	721.477	1132.67	828.416	3278.44	3378.61	1.03055	0.902932
ENSG00000026950.17	BTN3A1	3221.63	3255.17	2341.61	2497.29	2693.77	2377.29	3080.09	3004.79	11315.7	11155.9	0.985882	0.943669
ENSG00000027001.10	MIPEP	89.1312	110.918	165.578	118.465	187.621	112.571	155.385	146.882	484.093	602.459	1.24451	0.381863
ENSG00000027075.16	PRKCH	954.642	4418.87	2853.4	2869.61	2829.87	2295.42	2887.91	3213.79	11096.5	11227	1.01176	0.97019
ENSG00000027644.5	INSRR	0	3.75994	2.82235	7.40409	0.972128	4.09349	3.0668	3.35731	13.9864	11.4897	0.821494	0.789445
ENSG00000027697.15	IFNGR1	5256.4	1652.49	1133.65	1621.5	1662.34	2431.53	1697.99	1949.76	9664.03	7741.61	0.801075	0.518698
ENSG00000027847.14	B4GALT7	410.473	391.974	564.471	497.132	374.269	422.652	434.464	386.091	1864.05	1617.48	0.867722	0.481428
ENSG00000027869.12	SH2D2A	442.138	779.248	1029.22	644.156	315.942	514.756	1165.38	700.839	2894.76	2696.92	0.931656	0.825302
ENSG00000028116.18	VRK2	412.818	508.532	281.295	337.415	368.437	320.315	290.324	336.57	1540.06	1315.65	0.854283	0.482576
ENSG00000028137.19	TNFRSF1B	57302	6519.74	19995.4	9934.17	7856.74	13748	14197.2	12146.7	93751.3	47948.7	0.511446	0.106252
ENSG00000028203.18	VEZT	277.949	640.13	317.044	511.94	647.437	610.953	435.486	619.424	1747.06	2313.3	1.32411	0.286512
ENSG00000028277.21	POU2F2	7470.6	2630.08	3624.84	3468.29	3408.28	4443.48	2886.88	2646.4	17193.8	13385	0.77848	0.379
ENSG00000028310.18	BRD9	608.673	826.247	787.437	739.351	761.176	851.445	673.674	592.565	2961.71	2878.86	0.972028	0.887839
ENSG00000028528.15	SNX1	3722.4	2286.98	1963.42	2078.43	2454.62	2551.27	2164.14	2928.41	10051.2	10098.4	1.0047	0.983519
ENSG00000028839.10	TBPL1	395.227	323.355	396.07	226.354	242.06	215.931	287.257	371.822	1341.01	1117.07	0.83301	0.455639
ENSG00000029153.14	ARNTL2	30.4923	26.3196	18.8157	24.3277	24.3032	31.7245	27.6012	33.5731	99.9553	117.202	1.17255	0.584909
ENSG00000029363.17	BCLAF1	2111	5046.78	1919.2	2906.63	2316.58	2225.83	1589.63	2635.49	11983.6	8767.53	0.731626	0.262283
ENSG00000029364.12	SLC39A9	1804.91	984.165	1041.45	1051.38	1263.77	1383.6	1210.36	1708.87	4881.9	5566.6	1.14025	0.575659
ENSG00000029534.21	ANK1	1070.75	434.273	1118.59	404.052	581.333	494.288	1180.72	347.482	3027.67	2603.82	0.86001	0.668416
ENSG00000029559.7	IBSP	0	0	0	0	0	0	0	0	0	0	#DIV/0!	NA
ENSG00000029639.11	TFB1M	91.4768	183.297	59.2694	140.678	175.955	89.0333	135.962	170.384	474.721	571.334	1.20351	0.550036
ENSG00000029725.17	RABEP1	376.462	996.384	397.011	749.928	831.17	624.257	565.314	744.484	2519.79	2765.22	1.0974	0.74365
ENSG00000029993.15	HMGB3	37.5289	39.4794	41.3945	32.7895	27.2196	52.192	12.2672	34.4124	151.192	126.091	0.833978	0.596465
ENSG00000030066.13	NUP160	30.4923	44.1793	43.2761	40.1936	46.6622	41.9582	34.7571	62.1102	158.141	185.488	1.17292	0.564251
ENSG00000030110.13	BAK1	1078.96	346.855	776.147	337.415	401.489	442.097	794.302	536.33	2539.37	2174.22	0.856202	0.63317
ENSG00000030304.14	MUSK	3.51834	15.9797	2.82235	19.0391	19.4426	28.6544	0	0	41.3595	48.097	1.1629	0.857397
ENSG00000030419.17	IKZF2	344.797	2141.29	986.883	1097.92	1176.28	338.736	960.931	915.706	4570.89	3391.65	0.742011	0.434498
ENSG00000030582.18	GRN	67923.9	8777.58	19701.9	15202.7	11883.3	18501.5	17325.4	17796.3	111606	65506.5	0.586944	0.176716
ENSG00000031003.10	FAM13B	1711.09	1591.4	1638.85	1485.05	1729.42	1754.06	1358.59	1684.53	6426.38	6526.6	1.0156	0.933284
ENSG00000031081.11	ARHGAP31	2323.28	807.447	996.291	926.569	1065.45	1994.55	1059.07	1432.73	5053.58	5551.8	1.09859	0.75798
ENSG00000031691.7	CENPQ	111.414	43.2393	63.0326	39.1359	62.2162	20.4674	62.3583	62.9496	256.822	207.992	0.809867	0.560262
ENSG00000031698.13	SARS	2209.52	863.846	1535.36	1308.41	1169.47	1210.65	1621.32	1890.17	5917.13	5891.6	0.995685	0.987551
ENSG00000031823.14	RANBP3	2611.78	1166.52	2240.01	1664.86	1191.83	1346.76	1718.43	1652.64	7683.17	5909.65	0.769169	0.291678
ENSG00000032219.19	ARID4A	713.05	1117.64	392.307	701.273	686.322	592.532	432.419	612.709	2924.27	2323.98	0.794722	0.397018
ENSG00000032389.13	EIPR1	669.657	327.115	942.666	460.111	339.273	379.671	462.065	453.237	2399.55	1634.25	0.681063	0.164794
ENSG00000032444.17	PNPLA6	8034.71	1691.03	5810.28	2710.95	2108.55	2787.66	3786.48	2556.59	18247	11239.3	0.615953	0.156815
ENSG00000032742.18	IFT88	163.016	175.777	168.4	161.832	191.509	200.581	103.249	146.882	669.026	642.221	0.959935	0.86266
ENSG00000033011.14	ALG1	469.112	197.397	541.892	315.203	236.227	228.212	427.308	333.213	1523.6	1224.96	0.803989	0.455609
ENSG00000033030.15	ZCCHC8	474.976	653.29	393.248	438.957	513.284	511.686	514.2	648.8	1960.47	2187.97	1.11604	0.61211
ENSG00000033050.9	ABCF2	238.074	107.158	260.597	162.89	189.565	167.833	216.721	250.12	768.72	824.238	1.07222	0.793106
ENSG00000033100.16	CHPF2	5293.93	1113.88	3700.11	1738.9	1252.1	1792.95	1953.55	1202.76	11846.8	6201.36	0.523462	0.059221
ENSG00000033122.21	LRRC7	4.69112	62.039	3.76314	45.4823	36.9409	60.3789	29.6458	51.199	115.976	178.165	1.53623	0.416723
ENSG00000033170.17	FUT8	417.509	820.607	546.596	745.698	817.56	513.733	653.229	741.966	2530.41	2726.49	1.07749	0.759618
ENSG00000033178.13	UBA6	704.84	1315.04	447.813	1003.78	1001.29	765.482	803.502	927.457	3471.48	3497.73	1.00756	0.977997
ENSG00000033327.13	GAB2	13421.3	1747.43	2600.33	1457.55	1538.88	2532.84	2012.84	2319.9	19226.6	8404.47	0.437127	NA
ENSG00000033627.17	ATP6V0A1	3865.48	1063.12	984.061	1021.76	1246.27	1668.1	1118.36	964.387	6934.43	4997.11	0.720623	0.35093
ENSG00000033800.14	PIAS1	2448.76	2517.28	1566.41	1879.58	1956.89	2033.44	1185.83	2220.86	8412.03	7397.02	0.879339	0.590274
ENSG00000033867.16	SLC4A7	470.285	1555.68	557.885	1211.1	1579.71	1158.46	741.144	782.253	3794.94	4261.56	1.12296	0.724924
ENSG00000034053.15	APBA2	19.9373	85.5387	126.065	84.6182	30.136	45.0284	95.0709	117.506	316.159	287.741	0.910114	0.818471
ENSG00000034152.19	MAP2K3	12199.3	1327.26	4561.86	2191.61	1699.28	2572.76	3148.58	2164.63	20280	9585.25	0.472646	0.0714576
ENSG00000034239.11	EFCAB1	1.17278	0	0	0	0	0	1.02227	0	1.17278	1.02227	0.871662	0.979574
ENSG00000034510.6	TMSB10	17098	6345.84	23591.1	11580	7849.94	9640.16	13583.9	17171	58614.9	48244.9	0.823083	0.541599
ENSG00000034533.12	ASTE1	193.509	228.416	245.545	255.97	305.248	225.142	298.502	325.659	923.44	1154.55	1.25027	0.287404
ENSG00000034677.13	RNF19A	752.924	1550.04	794.963	871.567	1087.81	810.51	719.676	838.488	3969.49	3456.49	0.870763	0.580712
ENSG00000034693.15	PEX3	66.8484	184.237	95.96	139.62	121.516	109.501	109.383	171.223	486.666	511.622	1.05128	0.863488
ENSG00000034713.8	GABARAPL2	2130.94	663.63	1278.53	514.055	964.351	828.931	895.506	1034.89	4587.15	3723.68	0.811763	0.517388
ENSG00000034971.17	MYOC	0	0	0	2.11545	0	0	0	0	2.11545	0	0	0.664396
ENSG00000035115.22	SH3YL1	134.87	510.412	317.985	496.074	466.622	264.03	292.368	394.484	1459.34	1417.5	0.971332	0.926583
ENSG00000035141.8	FAM136A	242.765	297.975	429.939	269.72	228.45	295.754	221.832	340.767	1240.4	1086.8	0.876172	0.580574
ENSG00000035403.18	VCL	14896.6	7349.74	5058.6	4799.96	14890.1	12945.7	8515.49	5078.77	32105	41430	1.29046	0.451307
ENSG00000035499.13	DEPDC1B	26.9739	17.8597	28.2235	20.0968	19.4426	16.3739	16.3563	17.6259	93.154	69.7987	0.749283	0.373543
ENSG00000035664.11	DAPK2	1831.88	67.6789	398.893	115.292	50.5507	52.192	138.006	176.259	2413.75	417.008	0.172764	0.00248941
ENSG00000035681.9	NSMAF	1185.68	1148.66	785.555	961.474	1026.57	1254.65	830.081	1192.68	4081.37	4303.99	1.05454	0.805297
ENSG00000035687.10	ADSS	639.165	687.129	464.748	555.307	571.611	689.752	527.49	770.503	2346.35	2559.36	1.09078	0.683001
ENSG00000035720.8	STAP1	92.6496	136.298	85.6114	186.16	135.126	45.0284	154.362	145.204	500.719	479.72	0.958063	0.897285
ENSG00000035862.12	TIMP2	10583.2	1350.76	2565.52	1917.66	1945.23	2816.32	2301.12	2511.27	16417.1	9573.94	0.583169	0.187039
ENSG00000035928.16	RFC1	428.064	1146.78	456.28	655.791	790.34	638.584	492.733	1022.3	2686.92	2943.96	1.09566	0.759082
ENSG00000036054.13	TBC1D23	582.871	770.788	294.466	523.575	601.747	510.662	439.575	696.642	2171.7	2248.63	1.03542	0.894794
ENSG00000036257.13	CUL3	1250.18	1747.43	536.247	1191	1372.64	1203.49	818.836	1292.56	4724.86	4687.53	0.992099	0.978051
ENSG00000036448.10	MYOM2	2.34556	3.75994	7.52628	0	0	4.09349	19.4231	4.19664	13.6318	27.7132	2.03299	0.4042
ENSG00000036473.8	OTC	1.17278	0	0	0	0	0	0	0	1.17278	0	0	0.818303
ENSG00000036530.9	CYP46A1	7.03668	11.2798	3.76314	6.34636	7.77703	16.3739	0	2.51798	28.426	26.669	0.938189	0.916801
ENSG00000036549.13	AC118549.1	309.614	1067.82	436.524	724.543	875.887	693.846	581.67	670.623	2538.5	2822.03	1.11169	0.724512
ENSG00000036565.15	SLC18A1	18.7645	3.75994	8.46706	3.17318	23.3311	11.2571	0	5.87529	34.1647	40.4635	1.18437	0.793645
ENSG00000036672.16	USP2	3.51834	0	13.171	0	3.88851	4.09349	1.02227	5.87529	16.6893	14.8796	0.891562	0.8946
ENSG00000036828.17	CASR	0	5.63991	1.88157	5.28863	0	4.09349	2.04453	1.67866	12.8101	7.81668	0.610196	0.570821
ENSG00000037042.9	TUBG2	64.5029	80.8387	94.0784	87.7913	65.1326	48.0985	99.1599	83.9328	327.211	296.324	0.905603	0.706162
ENSG00000037241.7	RPL26L1	99.6863	43.2393	132.651	66.6368	32.0802	54.2387	63.3806	99.0407	342.213	248.74	0.726858	0.355641
ENSG00000037280.16	FLT4	136.042	170.137	275.65	173.467	38.8851	94.1502	272.945	129.256	755.297	535.237	0.708645	0.361031
ENSG00000037474.15	NSUN2	831.501	998.264	606.806	770.025	1039.21	1103.19	766.7	1101.2	3206.6	4010.3	1.25064	0.30368
ENSG00000037637.11	FBXO42	1378.02	944.685	1257.83	1207.92	1165.58	1356.99	1073.38	1159.95	4788.45	4755.9	0.993202	0.97279
ENSG00000037749.13	MFAP3	588.735	417.353	259.657	316.26	416.071	356.133	316.903	672.301	1582.01	1761.41	1.1134	0.701189
ENSG00000037757.14	MRI1	388.19	246.276	523.076	326.838	397.6	318.269	197.298	197.242	1484.38	1110.41	0.748062	0.294492
ENSG00000037897.17	METTL1	78.5762	25.3796	77.1443	89.9068	39.8573	54.2387	46.002	73.8608	271.007	213.959	0.789496	0.478549
ENSG00000037965.6	HOXC8	0	0	0	0	0	0	0	0	0	0	#DIV/0!	NA
ENSG00000038002.9	AGA	104.377	199.277	209.795	239.046	196.37	208.768	197.298	125.899	752.495	728.334	0.967892	0.898523
ENSG00000038210.14	PI4K2B	227.519	430.513	239.9	359.627	360.66	311.105	355.749	300.479	1257.56	1327.99	1.05601	0.819761
ENSG00000038219.13	BOD1L1	2506.23	2502.24	553.181	1329.56	1268.63	947.642	745.233	1635.85	6891.21	4597.35	0.667132	0.242015
ENSG00000038274.17	MAT2B	3340.08	1681.63	2942.77	1938.81	1720.67	1788.85	2206.05	3097.96	9903.3	8813.53	0.889959	0.653278
ENSG00000038295.8	TLL1	0	0	0	0	0	0	0	0	0	0	#DIV/0!	NA
ENSG00000038358.15	EDC4	2580.11	940.925	2274.82	1576.01	1161.69	1254.65	1873.82	1443.64	7371.87	5733.81	0.777795	0.361476
ENSG00000038382.20	TRIO	1972.61	1639.33	922.91	1541.11	1918.01	2775.38	1261.48	1124.7	6075.97	7079.57	1.16518	0.59283
ENSG00000038427.16	VCAN	41397.9	34521	8707.9	21228.6	26543	26317	12267.2	33997.8	105855	99125	0.936419	0.851768
ENSG00000038532.16	CLEC16A	2262.29	1291.54	2459.21	1562.26	1344.45	1529.94	1684.7	1377.34	7575.3	5936.43	0.783655	0.289724
ENSG00000038945.15	MSR1	258.011	237.816	28.2235	184.044	87.4915	47.0751	190.142	104.077	708.096	428.785	0.605547	0.245044
ENSG00000039068.20	CDH1	41.0473	9.39985	39.5129	6.34636	4.86064	17.3973	19.4231	52.8776	96.3064	94.5587	0.981852	0.979931
ENSG00000039123.16	MTREX	480.84	1198.48	427.116	745.698	842.835	849.398	549.98	1070.98	2852.13	3313.2	1.16165	0.611161
ENSG00000039139.11	DNAH5	0	0	0	0	0.972128	2.04674	0	0	0	3.01887	#DIV/0!	0.552719
ENSG00000039319.17	ZFYVE16	1042.6	1080.04	227.67	633.578	830.197	699.986	449.798	691.606	2983.89	2671.59	0.895336	0.742874
ENSG00000039523.20	RIPOR1	3754.07	830.947	1189.15	1148.69	1039.21	1462.4	1370.86	999.639	6922.86	4872.1	0.703771	0.306263
ENSG00000039537.14	C6	0	0	0	0	0	0	0	0	0	0	#DIV/0!	NA
ENSG00000039560.14	RAI14	2.34556	11.2798	0	8.46182	2.91638	2.04674	25.5567	2.51798	22.0872	33.0378	1.49579	0.610748
ENSG00000039600.11	SOX30	9.38224	7.51988	15.9933	9.51954	6.8049	19.4441	19.4231	15.1079	42.415	60.7799	1.43298	0.393582
ENSG00000039650.12	PNKP	1247.84	513.232	1029.22	701.273	495.785	621.187	560.202	439.808	3491.56	2116.98	0.606314	0.0533378
ENSG00000039987.7	BEST2	15.2461	11.2798	0.940784	9.51954	5.83277	6.14023	5.11134	4.19664	36.9863	21.281	0.575375	0.329856
ENSG00000040199.18	PHLPP2	288.504	328.995	297.288	324.722	376.214	315.198	253.522	342.446	1239.51	1287.38	1.03862	0.851662
ENSG00000040275.17	SPDL1	31.665	102.458	38.5722	55.0018	60.2719	32.7479	60.3138	65.4676	227.697	218.801	0.96093	0.903051
ENSG00000040341.18	STAU2	524.232	641.07	397.952	484.439	591.054	533.177	469.221	498.561	2047.69	2092.01	1.02164	0.918392
ENSG00000040487.13	PQLC2	573.489	381.634	394.189	389.244	317.886	465.634	347.571	235.851	1738.56	1366.94	0.786252	0.319062
ENSG00000040531.16	CTNS	876.066	331.815	581.405	326.838	342.189	426.746	450.82	342.446	2116.12	1562.2	0.738237	0.285286
ENSG00000040608.14	RTN4R	73.8851	31.0195	76.2035	41.2514	50.5507	28.6544	97.1154	67.9855	222.36	244.306	1.0987	0.784577
ENSG00000040633.13	PHF23	2540.24	377.874	650.082	589.154	569.667	423.676	995.688	888.848	4157.35	2877.88	0.692239	0.364328
ENSG00000040731.10	CDH10	0	0.939985	0	0	0.972128	0	0	0	0.939985	0.972128	1.0342	0.979574
ENSG00000040933.16	INPP4A	3223.97	4736.59	3660.59	3896.67	3904.07	3797.73	3881.55	4065.7	15517.8	15649.1	1.00846	0.964876
ENSG00000041353.10	RAB27B	844.401	1347.94	258.716	500.305	1939.4	969.133	1097.92	822.541	2951.36	4828.98	1.63619	0.16937
ENSG00000041357.16	PSMA4	965.197	1074.4	1018.87	854.643	740.762	1023.37	892.439	1134.77	3913.11	3791.34	0.968882	0.876281
ENSG00000041515.16	MYO16	3.51834	78.9588	0	27.5009	12.6377	2.04674	4.08907	26.8585	109.978	45.632	0.414919	0.258606
ENSG00000041802.11	LSG1	416.337	700.289	477.919	691.753	587.165	630.397	503.978	715.946	2286.3	2437.49	1.06613	0.778431
ENSG00000041880.15	PARP3	199.373	93.0585	248.367	186.16	98.1849	124.851	155.385	228.297	726.958	606.718	0.834598	0.548581
ENSG00000041982.16	TNC	8.20946	20.6797	0.940784	7.40409	26.2475	23.5375	2.04453	4.19664	37.234	56.0262	1.5047	0.528987
ENSG00000041988.15	THAP3	269.739	103.398	279.413	174.525	120.544	128.945	248.411	209.832	827.076	707.732	0.855704	0.612044
ENSG00000042062.13	RIPOR3	220.483	349.675	198.506	393.474	326.635	414.466	293.391	151.918	1162.14	1186.41	1.02089	0.944935
ENSG00000042088.14	TDP1	575.835	546.131	975.594	625.117	568.695	563.878	696.164	848.56	2722.68	2677.3	0.983333	0.943492
ENSG00000042286.15	AIFM2	48.084	58.2791	135.473	76.1563	79.7145	54.2387	86.8927	77.2181	317.992	298.064	0.937331	0.827138
ENSG00000042304.13	C2orf83	0	0	0	0	1.94426	0	0	0	0	1.94426	#DIV/0!	0.701983
ENSG00000042317.17	SPATA7	76.2307	67.6789	68.6773	50.7709	69.9932	60.3789	86.8927	57.0743	263.358	274.339	1.0417	0.871963
ENSG00000042429.12	MED17	90.304	448.373	204.15	279.24	294.555	366.367	246.366	195.563	1022.07	1102.85	1.07904	0.823007
ENSG00000042445.14	RETSAT	623.919	312.075	513.668	415.687	395.656	428.793	568.381	487.649	1865.35	1880.48	1.00811	0.971837
ENSG00000042493.16	CAPG	7720.41	724.729	2490.26	1564.38	1285.15	1224.98	2092.58	2045.44	12499.8	6648.15	0.531862	0.136226
ENSG00000042753.12	AP2S1	2094.58	440.853	1396.12	780.603	714.514	749.108	987.51	1107.07	4712.16	3558.21	0.755111	0.399306
ENSG00000042781.14	USH2A	0	0.939985	0	6.34636	0	4.09349	2.04453	6.71462	7.28635	12.8526	1.76393	0.584758
ENSG00000042813.8	ZPBP	0	0	2.82235	3.17318	0	0	0	0.839328	5.99553	0.839328	0.139992	0.328283
ENSG00000042832.12	TG	105.55	61.099	74.322	113.177	63.1883	62.4257	117.561	48.681	354.148	291.856	0.824107	0.51426
ENSG00000042980.13	ADAM28	283.813	532.032	198.506	731.947	577.444	282.451	422.196	365.108	1746.3	1647.2	0.943252	0.857299
ENSG00000043039.7	BARX2	0	0	0.940784	0	0	1.02337	2.04453	0	0.940784	3.06791	3.26101	0.625259
ENSG00000043093.15	DCUN1D1	1043.77	871.366	633.148	713.966	687.295	639.607	724.788	726.858	3262.25	2778.55	0.851726	0.443208
ENSG00000043143.22	JADE2	5821.68	3053.07	12306.4	5418.74	3598.82	3165.29	6455.62	4564.26	26599.9	17784	0.668574	0.212942
ENSG00000043355.12	ZIC2	0	0	0	0	0	0	0	0	0	0	#DIV/0!	NA
ENSG00000043462.13	LCP2	8329.08	5492.33	5223.24	4220.33	4339.58	4458.83	3923.46	5264.26	23265	17986.1	0.773099	0.259839
ENSG00000043514.17	TRIT1	175.917	360.014	113.835	320.491	285.806	365.344	195.253	313.069	970.257	1159.47	1.19501	0.561534
ENSG00000043591.6	ADRB1	32.8378	16.9197	34.809	64.5213	20.4147	56.2854	28.6235	16.7866	149.088	122.11	0.819048	0.610263
ENSG00000044012.4	GUCA2B	0	0	0	0	0	0	0	0	0	0	#DIV/0!	NA
ENSG00000044090.12	CUL7	409.3	221.837	365.024	351.165	246.921	293.708	299.524	266.906	1347.33	1107.06	0.821671	0.383798
ENSG00000044115.21	CTNNA1	5173.13	1406.22	1816.65	1497.74	1606.93	2624.95	1742.97	1781.89	9893.74	7756.73	0.784004	0.463543
ENSG00000044446.12	PHKA2	1850.65	946.565	1353.79	1038.69	907.968	1095.01	857.682	835.97	5189.69	3696.63	0.712303	0.14703
ENSG00000044459.15	CNTLN	231.038	263.196	91.2561	113.177	217.757	246.633	119.605	101.559	698.666	685.553	0.981231	0.95435
ENSG00000044524.11	EPHA3	0	0	0	0	0	0	0	0	0	0	#DIV/0!	NA
ENSG00000044574.9	HSPA5	5340.84	2678.96	5258.99	2481.43	2578.08	3530.63	2893.02	4441.72	15760.2	13443.5	0.853	0.560613
ENSG00000046604.14	DSG2	3.51834	4.69993	4.70392	5.28863	3.88851	1.02337	3.0668	7.55395	18.2108	15.5326	0.852934	0.812424
ENSG00000046647.14	GEMIN8	197.027	147.578	194.742	157.601	177.899	126.898	163.563	183.813	696.948	652.173	0.935755	0.765124
ENSG00000046651.16	OFD1	391.708	1183.44	626.562	918.107	1060.59	553.644	746.255	531.294	3119.82	2891.79	0.926908	0.799947
ENSG00000046653.15	GPM6B	22.2828	109.978	18.8157	75.0986	125.405	50.1452	42.9352	53.717	226.175	272.202	1.2035	0.669338
ENSG00000046774.10	MAGEC2	0	0	0	0	0	0	0	0	0	0	#DIV/0!	NA
ENSG00000046889.19	PREX2	1.17278	0	0	2.11545	0	0	0	0	3.28823	0	0	0.506848
ENSG00000047056.16	WDR37	1685.28	1243.6	1352.85	1152.92	1312.37	1274.1	1164.36	1332.85	5434.65	5083.69	0.93542	0.732688
ENSG00000047188.16	YTHDC2	394.054	1318.8	375.373	919.165	1047.95	826.884	553.047	699.999	3007.39	3127.88	1.04007	0.90542
ENSG00000047230.15	CTPS2	113.76	187.057	158.993	163.948	159.429	177.043	179.919	287.05	623.757	803.441	1.28807	0.306601
ENSG00000047249.18	ATP6V1H	683.73	534.852	548.477	482.323	477.315	547.504	460.02	593.405	2249.38	2078.24	0.923917	0.695774
ENSG00000047315.17	POLR2B	1713.43	1932.61	1455.39	1574.96	1661.37	1942.36	1410.73	2994.72	6676.39	8009.18	1.19963	0.447001
ENSG00000047346.13	FAM214A	524.232	1332.9	443.109	920.222	974.072	608.906	582.692	726.018	3220.46	2891.69	0.897911	0.717772
ENSG00000047365.12	ARAP2	1185.68	4094.58	1959.65	2239.21	2047.3	1844.12	1828.84	1640.05	9479.12	7360.3	0.776475	0.374673
ENSG00000047410.14	TPR	1534	2942.15	943.607	1731.5	1328.9	922.058	833.148	2193.16	7151.26	5277.27	0.73795	0.343337
ENSG00000047457.14	CP	4.69112	93.9985	3.76314	49.7132	90.4079	44.005	30.668	25.1798	152.166	190.261	1.25035	0.702144
ENSG00000047578.13	KIAA0556	1415.54	548.951	677.365	623.001	499.674	697.939	696.164	500.239	3264.86	2394.02	0.733267	0.265148
ENSG00000047579.20	DTNBP1	504.295	423.933	657.608	430.495	393.712	451.307	424.241	349.16	2016.33	1618.42	0.802656	0.301598
ENSG00000047597.7	XK	432.756	257.556	119.48	89.9068	390.796	300.871	226.943	131.774	899.698	1050.38	1.16749	0.680869
ENSG00000047617.16	ANO2	69.194	27.2596	8.46706	4.23091	34.9966	29.6778	10.2227	10.9113	109.152	85.8083	0.786139	0.663538
ENSG00000047621.12	C12orf4	160.671	297.975	133.591	248.566	273.168	268.123	182.986	248.441	840.803	972.718	1.15689	0.579814
ENSG00000047634.15	SCML1	34.0106	318.655	80.9075	165.005	128.321	132.015	109.383	134.292	598.578	504.011	0.842013	0.665588
ENSG00000047644.19	WWC3	4709.88	1137.38	2151.57	1556.97	1201.55	1223.95	1127.56	1511.63	9555.81	5064.69	0.530012	0.0470216
ENSG00000047648.23	ARHGAP6	399.918	243.456	119.48	157.601	756.316	489.172	344.504	118.345	920.455	1708.34	1.85597	0.114766
ENSG00000047662.5	FAM184B	11.7278	31.0195	15.9933	35.9627	33.0524	29.6778	33.7348	23.5012	94.7034	119.966	1.26676	0.503317
ENSG00000047849.22	MAP4	3579.32	1809.47	4479.07	2482.49	2227.15	2546.15	2790.79	2278.77	12350.4	9842.86	0.79697	0.371561
ENSG00000047932.14	GOPC	254.493	546.131	174.986	347.992	432.597	299.848	327.126	540.527	1323.6	1600.1	1.2089	0.524269
ENSG00000047936.11	ROS1	0	0	0.940784	0	0	0	0	0	0.940784	0	0	0.818303
ENSG00000048028.11	USP28	435.101	992.624	376.314	546.845	718.403	642.677	678.785	778.057	2350.88	2817.92	1.19866	0.499345
ENSG00000048052.23	HDAC9	795.144	841.287	355.617	1004.84	1451.39	1436.81	445.709	579.136	2996.89	3913.05	1.3057	0.439099
ENSG00000048140.18	TSPAN17	1136.42	379.754	1191.03	578.577	393.712	493.265	860.749	476.738	3285.79	2224.46	0.676996	0.221432
ENSG00000048162.21	NOP16	55.1206	66.739	71.4996	78.2718	64.1605	67.5425	80.7591	49.5203	271.631	261.982	0.964479	0.877516
ENSG00000048342.18	CC2D2A	290.849	851.627	83.7298	553.191	1144.19	1024.39	327.126	237.53	1779.4	2733.25	1.53605	0.354782
ENSG00000048392.12	RRM2B	740.024	378.814	180.631	308.856	321.774	305.988	267.834	518.704	1608.32	1414.3	0.879363	0.695017
ENSG00000048405.10	ZNF800	786.935	1664.71	899.39	1206.87	1118.92	727.617	922.085	922.421	4557.91	3691.04	0.809811	0.393925
ENSG00000048462.11	TNFRSF17	59.8118	16.9197	59.2694	17.9814	42.7736	22.5142	40.8907	31.0551	153.982	137.234	0.89123	0.766837
ENSG00000048471.14	SNX29	3046.88	1816.05	3009.57	2270.94	2101.74	2602.43	2021.02	2147	10143.4	8872.2	0.874673	0.536849
ENSG00000048540.15	LMO3	0	3.75994	0	4.23091	0	13.3038	0	2.51798	7.99085	15.8218	1.97999	0.561372
ENSG00000048544.6	MRPS10	254.493	288.575	476.037	285.586	315.942	409.349	290.324	553.117	1304.69	1568.73	1.20238	0.479136
ENSG00000048545.17	GUCA1A	0	0	1.88157	2.11545	0.972128	3.07011	0	0	3.99702	4.04224	1.01131	0.996454
ENSG00000048649.14	RSF1	790.453	1673.17	801.548	1106.38	1232.66	808.464	847.46	1232.97	4371.56	4121.55	0.942811	0.821281
ENSG00000048707.15	VPS13D	2723.19	4713.09	2435.69	3274.72	4115.02	4428.13	2714.12	4145.44	13146.7	15402.7	1.1716	0.513433
ENSG00000048740.18	CELF2	7752.07	8500.29	4435.8	5940.19	7241.38	7015.21	4862.93	6733.93	26628.4	25853.4	0.970899	0.899771
ENSG00000048828.17	FAM120A	6949.89	3763.7	4085.83	3565.6	3717.42	4381.05	3736.39	4651.55	18365	16486.4	0.897707	0.646306
ENSG00000048991.17	R3HDM1	701.322	1036.8	1022.63	852.528	805.894	793.113	615.405	1259.83	3613.29	3474.24	0.961519	0.870756
ENSG00000049089.15	COL9A2	220.483	94.9385	168.4	142.793	92.3522	216.955	144.14	132.614	626.615	586.06	0.93528	0.817618
ENSG00000049130.16	KITLG	11.7278	7.51988	5.64471	4.23091	34.0245	19.4441	8.17814	9.2326	29.1233	70.8793	2.43377	0.0620507
ENSG00000049167.16	ERCC8	225.174	498.192	252.13	340.588	458.845	401.162	320.992	463.309	1316.08	1644.31	1.24939	0.385033
ENSG00000049192.15	ADAMTS6	90.304	110.918	135.473	84.6182	108.878	73.6828	181.964	173.741	421.313	538.266	1.27759	0.390331
ENSG00000049239.13	H6PD	8961.21	2113.09	6355.94	3604.73	2541.14	3883.7	3984.8	3111.39	21035	13521	0.642788	0.167862
ENSG00000049245.13	VAMP3	2862.75	1192.84	1766.79	1103.21	1157.8	1952.59	1032.49	1821.34	6925.6	5964.23	0.861186	0.610657
ENSG00000049246.15	PER3	51.6023	129.718	120.42	218.949	112.767	100.29	63.3806	168.705	520.69	445.143	0.854909	0.649188
ENSG00000049247.14	UTS2	3.51834	100.578	13.171	4.23091	4.86064	5.11686	101.204	5.87529	121.499	117.057	0.963445	NA
ENSG00000049249.9	TNFRSF9	333.069	31.0195	183.453	59.2327	78.7424	80.8464	61.336	94.0047	606.775	314.929	0.519022	0.132029
ENSG00000049283.18	EPN3	2.34556	4.69993	5.64471	9.51954	6.8049	7.1636	11.2449	5.87529	22.2097	31.0887	1.39978	0.521654
ENSG00000049323.16	LTBP1	2220.07	757.628	574.819	471.746	2096.88	1984.32	1721.5	449.04	4024.27	6251.74	1.55351	0.281064
ENSG00000049449.10	RCN1	53.9479	100.578	85.6114	93.08	61.2441	110.524	41.913	77.2181	333.218	290.899	0.873001	0.643861
ENSG00000049540.18	ELN	0	0.939985	0.940784	2.11545	0	0	3.0668	0	3.99622	3.0668	0.767425	0.848479
ENSG00000049541.11	RFC2	907.731	207.737	603.043	294.048	204.147	305.988	389.484	410.431	2012.56	1310.05	0.650937	0.213573
ENSG00000049618.24	ARID1B	3079.72	5493.27	3399.05	4834.87	5147.42	5181.33	3460.37	3343.88	16806.9	17133	1.0194	0.936908
ENSG00000049656.14	CLPTM1L	430.41	123.138	450.636	209.43	151.652	165.786	295.435	245.923	1213.61	858.796	0.707636	0.298873
ENSG00000049759.20	NEDD4L	177.09	133.478	142.058	139.62	197.342	147.366	188.097	155.276	592.246	688.08	1.16182	0.48425
ENSG00000049768.17	FOXP3	146.597	89.2986	277.531	165.005	140.959	52.192	156.407	189.688	678.433	539.245	0.79484	0.504131
ENSG00000049769.14	PPP1R3F	99.6863	75.1988	189.098	114.235	108.878	94.1502	92.0041	103.237	478.217	398.27	0.832822	0.497861
ENSG00000049860.14	HEXB	1732.2	1267.1	917.265	981.571	1006.15	1591.34	900.617	1723.14	4898.13	5221.25	1.06597	0.807206
ENSG00000049883.15	PTCD2	86.7857	275.416	104.427	186.16	212.896	210.815	127.783	240.048	652.788	791.542	1.21255	0.539433
ENSG00000050030.16	NEXMIF	3.51834	9.39985	1.88157	9.51954	22.3589	17.3973	20.4453	4.19664	24.3193	64.3983	2.64803	0.0647337
ENSG00000050130.18	JKAMP	511.332	393.854	365.965	368.089	340.245	506.569	341.437	506.115	1639.24	1694.37	1.03363	0.881218
ENSG00000050165.19	DKK3	37.5289	43.2393	58.3286	72.9832	65.1326	45.0284	70.5364	67.9855	212.08	248.683	1.17259	0.564237
ENSG00000050327.15	ARHGEF5	1.17278	6.5799	3.76314	4.23091	1.94426	1.02337	16.3563	0.839328	15.7467	20.1632	1.28047	0.764168
ENSG00000050344.9	NFE2L3	165.362	295.155	92.1969	283.471	313.997	247.656	212.632	231.654	836.185	1005.94	1.20301	0.535406
ENSG00000050393.11	MCUR1	472.63	375.994	450.636	320.491	870.055	702.033	548.958	412.11	1619.75	2533.16	1.56392	0.0686233
ENSG00000050405.13	LIMA1	94.9951	209.617	214.499	221.065	213.868	188.3	232.055	262.71	740.176	896.933	1.21178	0.462724
ENSG00000050426.16	LETMD1	711.877	692.769	1280.41	695.984	766.037	775.716	823.947	909.831	3381.04	3275.53	0.968795	0.891658
ENSG00000050438.17	SLC4A8	159.498	292.335	128.887	160.774	220.673	317.245	170.719	156.954	741.495	865.591	1.16736	0.588418
ENSG00000050555.19	LAMC3	3.51834	7.51988	2.82235	12.6927	0.972128	13.3038	12.2672	37.7697	26.5533	64.3129	2.42203	0.149575
ENSG00000050628.20	PTGER3	24.6284	22.5596	11.2894	8.46182	23.3311	7.1636	7.15587	22.6618	66.9392	60.3124	0.901002	0.82786
ENSG00000050730.16	TNIP3	0	16.9197	12.2302	9.51954	17.4983	9.21034	16.3563	6.71462	38.6695	49.7795	1.28731	0.662175
ENSG00000050748.18	MAPK9	540.651	717.209	598.339	624.059	663.964	673.379	567.358	799.879	2480.26	2704.58	1.09044	0.663659
ENSG00000050767.18	COL23A1	26.9739	6.5799	10.3486	13.7505	4.86064	6.14023	3.0668	1.67866	57.6529	15.7463	0.273123	0.0132464
ENSG00000050820.17	BCAR1	1.17278	0	0	4.23091	0	0	1.02227	0.839328	5.40369	1.86159	0.344505	0.506809
ENSG00000051009.11	FAM160A2	3620.37	1031.16	1530.66	969.936	1115.03	1271.03	1419.93	982.013	7152.13	4788	0.669451	0.215211
ENSG00000051108.15	HERPUD1	4069.54	1185.32	2710.4	1560.15	1829.55	2175.69	1710.25	2141.96	9525.41	7857.45	0.824893	0.51737
ENSG00000051128.19	HOMER3	395.227	76.1388	156.17	135.389	152.624	187.277	199.342	103.237	762.925	642.481	0.842128	0.631806
ENSG00000051180.17	RAD51	26.9739	32.8995	40.4537	40.1936	30.136	31.7245	28.6235	17.6259	140.521	108.11	0.769351	0.372753
ENSG00000051341.15	POLQ	32.8378	75.1988	21.638	31.7318	34.9966	48.0985	20.4453	26.8585	161.406	130.399	0.807891	0.553774
ENSG00000051382.9	PIK3CB	1249.01	1223.86	446.873	753.102	1352.23	1509.47	643.006	1210.31	3672.85	4715.02	1.28375	0.412041
ENSG00000051523.11	CYBA	23866.1	4454.59	13792.8	7396.68	4930.63	6972.23	9339.43	8136.44	49510.2	29378.7	0.593388	0.138267
ENSG00000051596.10	THOC3	147.77	225.596	210.736	155.486	180.816	143.272	252.5	214.029	739.588	790.616	1.069	0.784073
ENSG00000051620.11	HEBP2	1598.5	947.505	1451.63	922.338	892.414	757.295	898.573	1231.29	4919.97	3779.58	0.768211	0.271769
ENSG00000051825.15	MPHOSPH9	404.609	1394	569.175	901.183	890.469	821.767	657.318	801.558	3268.97	3171.11	0.970066	0.917563
ENSG00000052126.15	PLEKHA5	37.5289	134.418	41.3945	49.7132	92.3522	70.6126	81.7814	89.8081	263.055	334.554	1.27181	0.479011
ENSG00000052344.16	PRSS8	18.7645	8.45987	21.638	27.5009	12.6377	10.2337	25.5567	17.6259	76.3633	66.0539	0.864996	0.717959
ENSG00000052723.12	SIKE1	297.886	665.51	259.657	451.649	489.953	398.092	410.951	646.282	1674.7	1945.28	1.16157	0.591651
ENSG00000052749.14	RRP12	5548.42	952.205	1259.71	1187.83	1210.3	2756.96	1247.17	890.527	8948.16	6104.96	0.682258	NA
ENSG00000052795.13	FNIP2	313.132	626.03	227.67	327.895	501.618	745.015	364.949	493.525	1494.73	2105.11	1.40835	0.238643
ENSG00000052802.13	MSMO1	189.99	143.818	165.578	167.121	198.314	167.833	216.721	275.299	666.507	858.167	1.28756	0.253129
ENSG00000052841.15	TTC17	1446.04	2467.46	1557	1573.9	1880.1	1917.8	1126.54	1792.8	7044.39	6717.24	0.953558	0.841866
ENSG00000052850.8	ALX4	0	15.9797	2.82235	12.6927	9.72128	11.2571	14.3117	10.0719	31.4948	45.362	1.4403	0.540452
ENSG00000053108.17	FSTL4	32.8378	13.1598	25.4012	16.9236	41.8015	40.9349	34.7571	5.87529	88.3224	123.369	1.3968	0.439116
ENSG00000053254.16	FOXN3	3752.89	3347.29	3381.18	2890.77	2772.51	3404.76	2528.07	4047.24	13372.1	12752.6	0.953668	0.819926
ENSG00000053328.9	METTL24	3.51834	45.1193	13.171	42.3091	24.3032	18.4207	12.2672	10.9113	104.118	65.9024	0.63296	0.346873
ENSG00000053371.13	AKR7A2	1141.11	309.255	1190.09	566.942	401.489	469.728	773.856	578.297	3207.4	2223.37	0.693199	0.264433
ENSG00000053372.5	MRTO4	412.818	154.158	616.214	324.722	264.419	273.24	360.86	382.733	1507.91	1281.25	0.849687	0.596196
ENSG00000053438.11	NNAT	60.9845	171.077	76.2035	139.62	140.959	198.534	90.9818	50.3597	447.885	480.834	1.07357	0.846272
ENSG00000053501.13	USE1	221.655	62.979	320.808	182.987	113.739	125.875	197.298	193.045	788.429	629.957	0.799003	0.511383
ENSG00000053524.13	MCF2L2	26.9739	81.7787	40.4537	76.1563	105.962	64.4724	85.8705	42.8057	225.363	299.111	1.32724	0.407601
ENSG00000053702.15	NRIP2	96.1679	328.995	264.36	328.953	318.858	344.876	252.5	193.885	1018.48	1110.12	1.08998	0.781835
ENSG00000053747.17	LAMA3	0	0	0	0	0.972128	1.02337	4.08907	0	0	6.08457	#DIV/0!	0.20207
ENSG00000053770.12	AP5M1	648.547	1092.26	564.471	855.701	811.727	650.864	728.877	986.21	3160.98	3177.68	1.00528	0.982278
ENSG00000053900.11	ANAPC4	147.77	591.251	177.808	363.858	435.513	348.97	295.435	314.748	1280.69	1394.67	1.089	0.796559
ENSG00000053918.18	KCNQ1	2126.25	392.914	1253.12	789.064	645.493	887.263	699.231	818.344	4561.35	3050.33	0.668734	0.233024
ENSG00000054116.12	TRAPPC3	1110.62	372.234	1262.53	500.305	485.092	491.218	603.138	717.625	3245.69	2297.07	0.707729	0.268021
ENSG00000054118.15	THRAP3	5561.32	2681.78	4350.19	3044.14	2834.73	3169.38	3119.96	5335.61	15637.4	14459.7	0.924684	0.767653
ENSG00000054148.18	PHPT1	306.095	148.518	378.195	253.854	205.119	287.567	310.769	231.654	1086.66	1035.11	0.952559	0.854977
ENSG00000054179.12	ENTPD2	235.729	0	7.52628	4.23091	0.972128	0	2.04453	7.55395	247.486	10.5706	0.042712	NA
ENSG00000054219.11	LY75	289.677	438.973	206.973	278.182	364.548	216.955	175.83	390.287	1213.8	1147.62	0.945474	0.844203
ENSG00000054267.22	ARID4B	1088.34	1904.41	745.101	1292.54	1337.65	1095.01	782.034	1314.39	5030.39	4529.08	0.900343	0.695863
ENSG00000054277.14	OPN3	42.2201	42.2993	53.6247	21.1545	55.4113	30.7011	41.913	73.8608	159.299	201.886	1.26734	0.462769
ENSG00000054282.16	SDCCAG8	0	0	0	0	0	0	0	0	0	0	#DIV/0!	NA
ENSG00000054356.14	PTPRN	31.665	9.39985	9.40784	6.34636	17.4983	12.2805	10.2227	7.55395	56.8191	47.5554	0.836961	0.714605
ENSG00000054392.13	HHAT	0	0	0	0	0	0	0	0	0	0	#DIV/0!	NA
ENSG00000054523.19	KIF1B	2242.35	1101.66	822.246	754.159	1233.63	1404.07	707.409	1166.67	4920.42	4511.77	0.916948	0.77716
ENSG00000054598.9	FOXC1	16.4189	15.9797	11.2894	13.7505	18.4704	12.2805	12.2672	5.87529	57.4385	48.8934	0.85123	0.680491
ENSG00000054611.14	TBC1D22A	3381.12	1230.44	2967.23	1710.34	1330.84	1730.52	1699.01	1565.35	9289.14	6325.72	0.68098	0.160057
ENSG00000054654.19	SYNE2	4071.89	9385.75	2330.32	4761.89	3589.1	2591.18	2673.23	3556.23	20549.9	12409.7	0.603884	0.101079
ENSG00000054690.14	PLEKHH1	5.8639	36.6594	11.2894	31.7318	24.3032	23.5375	20.4453	17.6259	85.5445	85.912	1.0043	0.999645
ENSG00000054793.14	ATP9A	586.39	165.437	219.203	89.9068	397.6	553.644	454.909	161.99	1060.94	1568.14	1.47807	0.330815
ENSG00000054796.13	SPO11	0	0	0	0	0	0	0	0	0	0	#DIV/0!	NA
ENSG00000054803.4	CBLN4	0	0	0	0	0	0	0	0	0	0	#DIV/0!	NA
ENSG00000054938.16	CHRDL2	3.51834	5.63991	1.88157	8.46182	2.91638	4.09349	4.08907	1.67866	19.5016	12.7776	0.655206	0.500345
ENSG00000054965.11	FAM168A	2670.42	1512.44	2399	1647.94	1759.55	2052.88	1895.28	1602.28	8229.79	7310	0.888236	0.597042
ENSG00000054967.13	RELT	4799.01	1405.28	1683.06	1397.26	1193.77	2434.6	1184.81	872.061	9284.61	5685.24	0.61233	0.168776
ENSG00000054983.17	GALC	850.265	897.686	474.155	509.824	558.974	774.692	493.755	780.575	2731.93	2608	0.954635	0.856085
ENSG00000055044.11	NOP58	155.98	750.108	548.477	540.498	461.761	478.938	431.397	477.577	1995.06	1849.67	0.927125	0.809423
ENSG00000055070.17	SZRD1	4596.12	1230.44	5554.39	1916.6	1348.34	1910.63	2379.84	2318.22	13297.6	7957.04	0.598383	0.134794
ENSG00000055118.17	KCNH2	69.194	24.4396	206.032	82.5027	82.6309	20.4674	129.828	112.47	382.168	345.396	0.903781	0.824543
ENSG00000055130.17	CUL1	720.087	1373.32	908.798	967.82	1086.84	1129.8	908.796	1257.31	3970.02	4382.75	1.10396	0.662608
ENSG00000055147.19	FAM114A2	289.677	262.256	241.782	330.011	305.248	314.175	301.569	416.306	1123.72	1337.3	1.19006	0.404864
ENSG00000055163.20	CYFIP2	9304.83	6510.34	15135.3	8471.34	6799.06	6002.07	8476.64	9752.15	39421.8	31029.9	0.787125	0.351818
ENSG00000055208.19	TAB2	3669.63	3082.21	2526.95	2435.95	2780.29	2615.74	1786.92	3811.39	11714.7	10994.3	0.938505	0.792954
ENSG00000055211.14	GINM1	378.808	327.115	364.084	212.603	292.611	323.385	209.565	365.947	1282.61	1191.51	0.928972	0.7626
ENSG00000055332.19	EIF2AK2	1733.37	2275.7	763.917	1161.38	1392.09	1081.7	1097.92	2113.43	5934.37	5685.13	0.958001	0.885886
ENSG00000055483.19	USP36	1333.45	1586.7	2891.97	1593.99	1406.67	1732.57	1567.14	1431.05	7406.11	6137.43	0.828698	0.438966
ENSG00000055609.21	KMT2C	7895.15	11876.7	3527	6960.9	9289.66	9194.99	4188.23	7103.23	30259.8	29776.1	0.984016	0.95815
ENSG00000055732.13	MCOLN3	10.555	7.51988	1.88157	8.46182	31.1081	9.21034	6.1336	5.87529	28.4183	52.3273	1.84133	0.263313
ENSG00000055813.6	CCDC85A	0	0	0	1.05773	0.972128	0	0	0	1.05773	0.972128	0.919073	0.979574
ENSG00000055917.16	PUM2	3521.86	4780.76	2716.99	3696.76	4264.73	3862.2	2787.72	4769.9	14716.4	15684.6	1.06579	0.782243
ENSG00000055950.16	MRPL43	759.961	255.676	861.759	432.61	325.663	388.881	464.109	578.297	2310.01	1756.95	0.760583	0.372496
ENSG00000055955.17	ITIH4	7.03668	25.3796	10.3486	13.7505	19.4426	40.9349	21.4676	2.51798	56.5154	84.363	1.49275	0.443693
ENSG00000055957.11	ITIH1	32.8378	4.69993	15.0526	10.5773	14.5819	28.6544	6.1336	10.9113	63.1676	60.2812	0.954306	0.93267
ENSG00000056050.7	HPF1	51.6023	58.2791	83.7298	74.0409	71.9375	73.6828	56.2247	96.5227	267.652	298.368	1.11476	0.674991
ENSG00000056097.16	ZFR	1225.55	1872.45	1052.74	1463.89	1718.72	1842.07	1324.86	1747.48	5614.64	6633.13	1.1814	0.453141
ENSG00000056277.16	ZNF280C	58.639	167.317	95.0192	130.1	91.38	110.524	72.581	104.077	451.076	378.562	0.839242	0.54119
ENSG00000056291.19	NPFFR2	0	0	0	0	0	0	0	0	0	0	#DIV/0!	NA
ENSG00000056487.16	PHF21B	0	0.939985	0	0	0	0	0	0	0.939985	0	0	0.818303
ENSG00000056558.11	TRAF1	786.935	990.744	1255.95	1225.91	1252.1	804.37	1308.5	950.119	4259.53	4315.09	1.01304	0.9554
ENSG00000056586.16	RC3H2	1606.71	2214.61	1217.38	1608.8	2338.94	1844.12	1612.12	1869.18	6647.49	7664.35	1.15297	0.522679
ENSG00000056736.10	IL17RB	28.1467	32.8995	27.2828	52.8863	58.3277	52.192	35.7794	75.5395	141.215	221.838	1.57092	0.135685
ENSG00000056972.20	TRAF3IP2	471.457	297.975	805.312	459.054	321.774	295.754	456.953	527.098	2033.8	1601.58	0.787482	0.396008
ENSG00000056998.20	GYG2	0	0	0	0	0	0	1.02227	0	0	1.02227	#DIV/0!	0.858314
ENSG00000057019.16	DCBLD2	50.4295	68.6189	30.1051	69.81	51.5228	72.6594	20.4453	59.5923	218.964	204.22	0.932666	0.841008
ENSG00000057149.16	SERPINB3	0	0	0	0	0	0	0	0	0	0	#DIV/0!	NA
ENSG00000057252.13	SOAT1	2919.05	1689.15	1102.6	1457.55	1698.31	1897.33	1427.09	2302.28	7168.35	7325	1.02185	0.935736
ENSG00000057294.16	PKP2	84.4401	27.2596	10.3486	31.7318	36.9409	48.0985	57.247	31.8944	153.78	174.181	1.13266	0.754894
ENSG00000057468.7	MSH4	9.38224	1259.58	12.2302	13.7505	11.6655	10.2337	15.334	15.1079	1294.94	52.3412	0.0404197	NA
ENSG00000057593.14	F7	2.34556	0.939985	5.64471	9.51954	1.94426	3.07011	2.04453	5.03597	18.4498	12.0949	0.655556	0.551183
ENSG00000057608.17	GDI2	5472.19	3628.34	5186.54	3357.23	3646.45	5029.87	3590.2	6595.44	17644.3	18862	1.06901	0.786903
ENSG00000057657.17	PRDM1	1526.96	713.449	822.246	556.364	726.18	642.677	823.947	747.002	3619.02	2939.81	0.812322	0.439992
ENSG00000057663.16	ATG5	333.069	532.032	398.893	411.456	428.709	408.325	423.219	442.326	1675.45	1702.58	1.01619	0.938616
ENSG00000057704.13	TMCC3	3143.05	272.596	475.096	255.97	209.008	317.245	365.972	736.93	4146.71	1629.15	0.392879	NA
ENSG00000057757.10	PITHD1	864.338	467.173	1462.92	621.943	496.758	531.13	963.998	846.882	3416.37	2838.77	0.83093	0.547262
ENSG00000057935.14	MTA3	167.707	477.513	587.99	423.091	417.043	388.881	351.66	484.292	1656.3	1641.88	0.991291	0.974906
ENSG00000058056.10	USP13	73.8851	192.697	122.302	174.525	158.457	163.739	92.0041	202.278	563.409	616.478	1.09419	0.762139
ENSG00000058063.16	ATP11B	1924.53	3383.01	1211.73	2255.07	2410.88	1710.05	1594.74	2243.52	8774.34	7959.19	0.907098	0.718073
ENSG00000058085.15	LAMC2	0	0	2.82235	0	0	0	0	0	2.82235	0	0	0.523489
ENSG00000058091.17	CDK14	593.426	225.596	207.913	271.836	415.099	229.235	304.636	224.94	1298.77	1173.91	0.903861	0.744047
ENSG00000058262.10	SEC61A1	7291.17	2224.01	6581.73	3505.31	2736.54	3570.54	4292.5	3821.46	19602.2	14421	0.735685	0.303657
ENSG00000058272.19	PPP1R12A	2245.87	2934.63	736.634	1748.42	2002.58	1502.31	1263.52	1936.33	7665.56	6704.74	0.874658	0.662092
ENSG00000058335.16	RASGRF1	9.38224	5.63991	8.46706	8.46182	12.6377	15.3506	12.2672	5.03597	31.951	45.2914	1.41753	0.436852
ENSG00000058404.20	CAMK2B	0	4.69993	8.46706	4.23091	0	7.1636	4.08907	4.19664	17.3979	15.4493	0.887999	0.866159
ENSG00000058453.17	CROCC	368.253	413.594	668.898	562.711	421.904	445.167	693.097	353.357	2013.45	1913.52	0.950369	0.8411
ENSG00000058600.16	POLR3E	9.38224	13.1598	34.809	23.27	24.3032	36.8414	12.2672	12.5899	80.621	86.0017	1.06674	0.889374
ENSG00000058668.15	ATP2B4	5560.15	4493.13	4596.67	3436.55	4402.77	4521.26	4838.39	4754.79	18086.5	18517.2	1.02381	0.905721
ENSG00000058673.17	ZC3H11A	9.38224	42.2993	21.638	15.8659	30.136	28.6544	32.7126	10.0719	89.1855	101.575	1.13892	0.769864
ENSG00000058729.11	RIOK2	150.116	256.616	116.657	277.124	256.642	154.529	165.607	246.762	800.513	823.541	1.02877	0.919682
ENSG00000058799.15	YIPF1	1614.92	355.314	803.43	430.495	342.189	506.569	499.889	577.457	3204.16	1926.1	0.601127	0.140285
ENSG00000058804.12	NDC1	330.724	324.295	471.333	341.646	399.545	416.512	403.796	617.745	1468	1837.6	1.25177	0.318957
ENSG00000058866.15	DGKG	781.071	435.213	158.052	357.512	779.647	851.445	458.998	340.767	1731.85	2430.86	1.40362	0.337751
ENSG00000059122.17	FLYWCH1	796.317	700.289	971.83	870.509	457.872	918.988	733.988	736.93	3338.95	2847.78	0.852897	0.490823
ENSG00000059145.19	UNKL	1288.88	608.17	955.837	863.105	622.162	644.724	648.117	435.611	3716	2350.61	0.632566	0.0592305
ENSG00000059377.18	TBXAS1	8709.06	1797.25	3304.98	2053.05	2291.31	3339.26	2870.53	3011.51	15864.3	11512.6	0.725691	0.363273
ENSG00000059378.13	PARP12	1962.06	1513.38	1804.42	1670.15	1517.49	1585.2	1812.48	1220.38	6950.01	6135.56	0.882812	0.531241
ENSG00000059573.9	ALDH18A1	695.458	387.274	1662.37	669.541	575.5	414.466	885.283	982.013	3414.64	2857.26	0.836768	0.604446
ENSG00000059588.10	TARBP1	253.32	825.307	490.149	672.714	715.486	726.594	484.555	766.306	2241.49	2692.94	1.20141	0.526338
ENSG00000059691.12	GATB	329.551	172.017	334.919	249.624	211.924	259.936	255.567	270.263	1086.11	997.691	0.91859	0.722611
ENSG00000059728.11	MXD1	26343	1315.98	2183.56	1461.78	1362.92	1299.68	2240.81	4159.71	31304.3	9063.12	0.289517	NA
ENSG00000059758.8	CDK17	870.202	1872.45	1048.03	1527.36	1529.16	1251.58	1197.08	1142.32	5318.04	5120.14	0.962786	0.87642
ENSG00000059769.20	DNAJC25	16.4189	50.7592	32.9275	48.6554	30.136	42.9816	39.8684	36.9304	148.761	149.916	1.00777	0.989181
ENSG00000059804.16	SLC2A3	21031.5	2772.96	6733.19	2941.54	2780.29	3566.45	3654.61	2570.02	33479.1	12571.4	0.375498	0.018193
ENSG00000059915.17	PSD	187.645	90.2386	300.11	162.89	104.99	132.015	170.719	123.381	740.883	531.105	0.716853	0.26215
ENSG00000060069.18	CTDP1	1081.3	287.635	677.365	427.322	276.084	368.414	389.484	341.606	2473.62	1375.59	0.556102	0.0559956
ENSG00000060138.13	YBX3	5738.41	1099.78	3086.71	1560.15	1390.14	1843.09	2238.77	1735.73	11485.1	7207.73	0.627575	0.183771
ENSG00000060140.9	STYK1	4.69112	9.39985	12.2302	5.28863	12.6377	2.04674	29.6458	8.39328	31.6098	52.7234	1.66795	0.359045
ENSG00000060237.19	WNK1	9445.57	10018.4	5672.93	7353.32	7911.18	9050.7	6362.59	7941.72	32490.2	31266.2	0.962327	0.862883
ENSG00000060303.5	RPS17P5	0	0	0	0	0	1.02337	0	0.839328	0	1.8627	#DIV/0!	0.701983
ENSG00000060339.14	CCAR1	553.552	1534.06	675.483	1011.19	1104.34	1124.69	805.547	871.222	3774.28	3905.79	1.03484	0.90202
ENSG00000060491.17	OGFR	7287.65	1649.67	3520.42	2285.75	1550.54	2330.22	2641.54	2290.53	14743.5	8812.83	0.597744	0.122002
ENSG00000060558.4	GNA15	2074.65	360.954	731.93	508.767	550.225	892.38	746.255	647.122	3676.3	2835.98	0.771423	0.480513
ENSG00000060566.14	CREB3L3	1.17278	0	0.940784	0	0	0	0	3.35731	2.11356	3.35731	1.58846	0.783802
ENSG00000060642.11	PIGV	491.395	223.716	240.841	295.106	266.363	229.235	435.486	363.429	1251.06	1294.51	1.03473	0.899363
ENSG00000060656.20	PTPRU	19.9373	7.51988	13.171	7.40409	4.86064	4.09349	4.08907	12.5899	48.0322	25.6331	0.533665	0.217158
ENSG00000060688.13	SNRNP40	1041.43	517.932	963.363	705.504	598.831	617.093	930.263	988.728	3228.23	3134.92	0.971095	0.909431
ENSG00000060709.15	RIMBP2	44.5656	0	0	0	0	0	2.04453	0	44.5656	2.04453	0.0458769	NA
ENSG00000060718.22	COL11A1	0	0	0	0	0	0	0	0	0	0	#DIV/0!	NA
ENSG00000060749.16	QSER1	715.395	1197.54	306.696	873.682	1015.87	951.736	590.871	1080.21	3093.31	3638.69	1.17631	0.599554
ENSG00000060762.19	MPC1	273.258	223.716	329.275	172.409	180.816	293.708	171.741	303.837	998.658	950.101	0.951378	0.849571
ENSG00000060971.19	ACAA1	2293.96	646.71	1211.73	833.489	781.591	1061.24	1032.49	834.292	4985.89	3709.61	0.744022	0.330476
ENSG00000060982.15	BCAT1	520.714	96.8185	79.9667	103.657	108.878	146.342	144.14	193.045	801.156	592.406	0.739438	NA
ENSG00000061273.18	HDAC7	8297.41	2037.89	5840.39	3614.25	2471.15	2261.65	3025.91	2606.11	19789.9	10364.8	0.523742	0.0352704
ENSG00000061337.15	LZTS1	55.1206	9.39985	42.3353	34.905	32.0802	7.1636	16.3563	16.7866	141.761	72.3867	0.510625	0.126271
ENSG00000061455.11	PRDM6	0	0	0	1.05773	0.972128	0	0	0	1.05773	0.972128	0.919073	0.979574
ENSG00000061492.12	WNT8A	0	0	0	0	0	0	0	0	0	0	#DIV/0!	NA
ENSG00000061656.11	SPAG4	30.4923	49.8192	125.124	58.175	31.1081	50.1452	49.0688	24.3405	263.611	154.663	0.586708	0.136965
ENSG00000061676.15	NCKAP1	201.718	295.155	118.539	92.0222	411.21	244.586	177.875	172.901	707.435	1006.57	1.42285	0.2888
ENSG00000061794.13	MRPS35	417.509	337.455	569.175	374.435	367.464	469.728	362.905	561.51	1698.57	1761.61	1.03711	0.875205
ENSG00000061918.14	GUCY1B1	437.447	393.854	130.769	139.62	915.745	572.065	330.192	263.549	1101.69	2081.55	1.88942	0.091836
ENSG00000061936.10	SFSWAP	1489.43	1670.35	1578.64	1477.64	1355.15	1666.05	1266.59	1253.96	6216.06	5541.74	0.891519	0.541745
ENSG00000061938.21	TNK2	5632.86	2417.64	4605.14	2972.21	2498.37	3099.79	2906.31	1800.36	15627.9	10304.8	0.659388	0.117702
ENSG00000061987.16	MON2	1084.82	2933.69	832.594	1971.6	2419.63	2063.12	1344.28	1781.89	6822.71	7608.92	1.11523	0.727125
ENSG00000062038.15	CDH3	2.34556	0	4.70392	0	0	5.11686	7.15587	4.19664	7.04948	16.4694	2.33625	0.38737
ENSG00000062096.15	ARSF	0	0	0	0	0	0	0	0	0	0	#DIV/0!	NA
ENSG00000062194.16	GPBP1	1725.16	1858.35	1696.23	1552.74	1575.82	1372.34	1473.09	2214.15	6832.49	6635.39	0.971154	0.887964
ENSG00000062282.15	DGAT2	7001.49	133.478	1040.51	316.26	146.791	244.586	421.174	637.889	8491.74	1450.44	0.170806	0.00513854
ENSG00000062370.17	ZNF112	1.17278	3.75994	1.88157	9.51954	3.88851	4.09349	7.15587	4.19664	16.3338	19.3345	1.18371	0.794395
ENSG00000062485.19	CS	3887.76	1778.45	3548.64	2327	1889.82	2554.34	2457.53	3089.56	11541.9	9991.25	0.865654	0.571869
ENSG00000062524.16	LTK	161.844	123.138	178.749	102.6	82.6309	120.758	191.164	105.755	566.33	500.308	0.883421	0.651548
ENSG00000062582.14	MRPS24	9.38224	15.9797	21.638	16.9236	13.6098	8.18697	14.3117	5.87529	63.9237	41.9838	0.65678	0.29236
ENSG00000062598.18	ELMO2	2425.31	1067.82	1249.36	1161.38	1165.58	1347.78	1452.64	1431.05	5903.88	5397.06	0.914155	0.724741
ENSG00000062650.20	WAPL	1625.47	2083.95	935.14	1521.01	1742.05	1716.19	976.265	2204.91	6165.57	6639.43	1.07686	0.783758
ENSG00000062716.13	VMP1	11855.6	3385.83	4278.69	3966.48	3701.86	4957.21	3914.26	4245.32	23486.6	16818.7	0.716095	0.286259
ENSG00000062725.10	APPBP2	611.018	840.347	419.59	703.388	734.929	633.467	518.29	945.922	2574.34	2832.61	1.10032	0.701344
ENSG00000062822.15	POLD1	881.93	336.515	1318.04	610.308	410.238	429.816	793.279	563.189	3146.79	2196.52	0.698019	0.261563
ENSG00000063015.20	SEZ6	90.304	77.0788	72.4404	112.119	70.9654	123.828	88.9373	62.1102	351.942	345.841	0.982664	0.946066
ENSG00000063046.18	EIF4B	6501.89	5682.21	11582	7049.75	6947.8	7840.05	7911.33	15256.5	30815.8	37955.6	1.23169	0.452126
ENSG00000063127.16	SLC6A16	120.796	167.317	173.104	161.832	212.896	146.342	181.964	148.561	623.05	689.763	1.10707	0.654026
ENSG00000063169.11	BICRA	1756.82	863.846	2234.36	1248.12	815.616	879.076	992.622	770.503	6103.15	3457.82	0.566562	0.0280704
ENSG00000063176.16	SPHK2	602.809	304.555	506.142	430.495	377.186	401.162	511.134	369.304	1844	1658.79	0.899558	0.653096
ENSG00000063177.13	RPL18	19287.5	5484.81	40954.2	13863.6	8175.6	8414.16	18024.6	20618.9	79590.2	55233.3	0.693971	0.35763
ENSG00000063180.9	CA11	69.194	55.4591	177.808	100.484	40.8294	41.9582	120.628	139.328	402.945	342.744	0.850595	0.673625
ENSG00000063241.8	ISOC2	350.661	102.458	439.346	214.719	90.4079	156.576	255.567	228.297	1107.18	730.848	0.660096	0.241237
ENSG00000063244.13	U2AF2	6518.31	2053.87	6914.77	3201.74	2318.53	2741.61	3798.75	3256.59	18688.7	12115.5	0.648279	0.158597
ENSG00000063245.15	EPN1	6023.4	1680.69	3973.87	2361.9	1732.33	2642.35	2418.68	2256.95	14039.9	9050.31	0.644615	0.14795
ENSG00000063322.15	MED29	2364.32	770.788	2647.37	1204.75	933.243	1120.59	1418.91	1600.6	6987.23	5073.34	0.726087	0.30228
ENSG00000063438.20	AHRR	1.17278	0.939985	1.88157	3.17318	0.972128	1.02337	2.04453	0.839328	7.16751	4.87936	0.680761	0.677504
ENSG00000063515.3	GSC2	0	0	0	0	0.972128	0	1.02227	0	0	1.9944	#DIV/0!	0.701983
ENSG00000063587.15	ZNF275	479.667	475.633	699.003	658.964	584.249	535.223	635.85	707.553	2313.27	2462.88	1.06467	0.76729
ENSG00000063601.17	MTMR1	1324.07	976.645	1163.75	1100.04	965.323	879.076	1085.65	1326.14	4564.5	4256.19	0.932454	0.734276
ENSG00000063660.9	GPC1	45.7384	61.099	47.0392	95.1954	78.7424	63.449	58.2692	19.3045	249.072	219.765	0.882336	0.715735
ENSG00000063761.16	ADCK1	225.174	257.556	222.025	143.851	168.178	147.366	139.028	245.084	848.606	699.656	0.824477	0.442853
ENSG00000063854.13	HAGH	937.051	297.035	866.463	489.728	375.241	446.19	541.802	525.419	2590.28	1888.65	0.729132	0.281991
ENSG00000063978.16	RNF4	3071.51	1506.8	2361.37	1991.7	1605.96	1920.87	2292.95	2300.6	8931.37	8120.37	0.909196	0.68727
ENSG00000064012.22	CASP8	3131.32	1822.63	918.206	1243.89	1685.67	1686.52	1562.02	1928.77	7116.05	6862.99	0.964438	0.901532
ENSG00000064042.18	LIMCH1	10.555	7.51988	1.88157	3.17318	8.74915	15.3506	5.11134	13.4292	23.1296	42.6403	1.84353	0.237226
ENSG00000064102.15	INTS13	132.524	259.436	121.361	231.642	217.757	170.903	213.654	262.71	744.963	865.023	1.16116	0.574521
ENSG00000064115.11	TM7SF3	948.779	578.091	860.818	667.426	639.66	751.155	699.231	902.277	3055.11	2992.32	0.979448	0.92544
ENSG00000064195.7	DLX3	0	0	1.88157	1.05773	0	1.02337	0	5.87529	2.9393	6.89866	2.34705	0.545364
ENSG00000064199.7	SPA17	9.38224	7.51988	19.7565	16.9236	8.74915	9.21034	5.11134	8.39328	53.5822	31.4641	0.587212	0.222224
ENSG00000064201.16	TSPAN32	1263.08	1520.9	1005.7	1363.41	1150.03	1535.06	1317.7	666.426	5153.09	4669.21	0.9061	0.692024
ENSG00000064205.11	WISP2	0	7.51988	0	0	3.88851	5.11686	4.08907	2.51798	7.51988	15.6124	2.07615	0.465487
ENSG00000064218.5	DMRT3	0	0	0	0	0	0	0	0	0	0	#DIV/0!	NA
ENSG00000064225.12	ST3GAL6	527.751	250.976	78.0851	119.523	273.168	281.427	144.14	172.901	976.335	871.636	0.892764	0.774341
ENSG00000064270.13	ATP2C2	28.1467	23.4996	2.82235	25.3854	18.4704	21.4908	10.2227	15.9472	79.8541	66.1311	0.828149	0.6842
ENSG00000064300.9	NGFR	16.4189	8.45987	15.0526	1.05773	10.6934	17.3973	21.4676	10.9113	40.9891	60.4696	1.47526	0.430145
ENSG00000064309.16	CDON	3.51834	18.7997	12.2302	23.27	31.1081	27.631	38.8462	52.0383	57.8182	149.624	2.58783	0.0158501
ENSG00000064313.12	TAF2	521.887	850.687	442.169	693.869	790.34	767.529	525.445	757.074	2508.61	2840.39	1.13226	0.604164
ENSG00000064393.16	HIPK2	4430.76	4359.65	3332.26	3354.05	3939.06	4696.25	4047.16	4617.14	15476.7	17299.6	1.11778	0.56692
ENSG00000064419.14	TNPO3	1809.6	1177.8	1161.87	1064.07	1284.18	1331.41	1146.98	1669.42	5213.34	5431.99	1.04194	0.853605
ENSG00000064489.23	BORCS8-MEF2B	0	3.75994	1.88157	5.28863	0.972128	10.2337	3.0668	6.71462	10.9301	20.9873	1.92013	0.389363
ENSG00000064490.14	RFXANK	612.191	146.638	651.023	287.702	216.785	234.352	405.84	372.661	1697.55	1229.64	0.724359	0.353109
ENSG00000064545.15	TMEM161A	345.97	142.878	543.773	282.413	202.203	186.254	384.373	266.906	1315.03	1039.73	0.790652	0.463483
ENSG00000064547.14	LPAR2	1534	509.472	1060.26	536.268	354.827	493.265	517.267	366.786	3640	1732.15	0.475864	0.0138632
ENSG00000064601.21	CTSA	9539.39	2502.24	3740.56	2353.44	3932.26	3691.3	3830.44	2429.85	18135.6	13883.8	0.765556	0.430537
ENSG00000064607.17	SUGP2	958.161	2230.58	934.199	1527.36	1660.39	1887.1	1428.11	901.438	5650.3	5877.04	1.04013	0.89118
ENSG00000064651.14	SLC12A2	231.038	528.272	281.295	379.724	324.691	273.24	224.899	388.609	1420.33	1211.44	0.852929	0.549457
ENSG00000064652.11	SNX24	56.2934	75.1988	55.5063	67.6945	103.046	65.4958	61.336	52.8776	254.693	282.755	1.11018	0.697599
ENSG00000064655.19	EYA2	0	0.939985	9.40784	0	0.972128	3.07011	3.0668	0.839328	10.3478	7.94837	0.76812	0.77795
ENSG00000064666.15	CNN2	30051.3	3108.53	26463.3	7781.7	5673.34	5458.66	10600.9	9019.41	67404.9	30752.3	0.456233	0.0637657
ENSG00000064687.13	ABCA7	8116.81	1880.91	7032.36	3654.45	2768.62	2681.23	3530.91	1494	20684.5	10474.8	0.506406	0.0457789
ENSG00000064692.20	SNCAIP	0	0	2.82235	0	0	0	1.02227	0	2.82235	1.02227	0.362204	0.663934
ENSG00000064703.13	DDX20	254.493	351.554	254.012	234.815	293.583	278.357	330.192	428.896	1094.87	1331.03	1.21569	0.383602
ENSG00000064726.10	BTBD1	864.338	783.948	647.26	811.277	773.814	853.492	887.328	866.186	3106.82	3380.82	1.08819	0.653218
ENSG00000064763.11	FAR2	518.369	421.113	171.223	281.355	369.409	296.778	261.7	352.518	1392.06	1280.4	0.919791	0.769131
ENSG00000064787.13	BCAS1	15.2461	6.5799	9.40784	5.28863	12.6377	9.21034	11.2449	18.4652	36.5225	51.5582	1.41168	0.409948
ENSG00000064835.12	POU1F1	0	0	0	2.11545	0	3.07011	3.0668	1.67866	2.11545	7.81557	3.69451	0.34912
ENSG00000064886.14	CHI3L2	519.541	206.797	1342.5	299.337	161.373	146.342	442.642	557.314	2368.17	1307.67	0.552185	0.173086
ENSG00000064932.16	SBNO2	403.436	94.9385	152.407	131.158	92.3522	117.688	85.8705	65.4676	781.94	361.378	0.462156	0.0258424
ENSG00000064933.18	PMS1	220.483	435.213	254.012	340.588	296.499	221.048	292.368	274.46	1250.3	1084.38	0.867296	0.552712
ENSG00000064961.19	HMG20B	1650.1	513.232	1522.19	679.061	615.357	684.636	886.306	713.428	4364.58	2899.73	0.664377	0.180168
ENSG00000064989.13	CALCRL	82.0946	59.2191	47.0392	69.81	83.603	61.4023	129.828	74.7002	258.163	349.533	1.35393	0.273918
ENSG00000064995.18	TAF11	204.064	307.375	196.624	188.275	205.119	250.726	164.585	272.781	896.338	893.212	0.996512	0.988302
ENSG00000064999.15	ANKS1A	1758	539.552	613.391	621.943	713.542	853.492	899.595	758.752	3532.88	3225.38	0.91296	0.768114
ENSG00000065000.19	AP3D1	6355.29	1852.71	5350.24	3196.45	2246.59	3038.39	3529.89	2679.13	16754.7	11494	0.686017	0.20517
ENSG00000065029.15	ZNF76	749.406	586.551	1441.28	799.642	637.716	585.369	864.838	650.479	3576.88	2738.4	0.765584	0.307931
ENSG00000065054.14	SLC9A3R2	87.9585	11.2798	109.131	63.4636	25.2753	25.5843	51.1134	62.1102	271.833	164.083	0.603618	0.2435
ENSG00000065057.9	NTHL1	181.781	51.6992	189.098	127.985	69.0211	76.7529	109.383	101.559	550.563	356.715	0.64791	0.174222
ENSG00000065060.17	UHRF1BP1	577.007	683.369	583.286	607.135	817.56	1309.92	622.561	748.68	2450.8	3498.72	1.42758	0.13249
ENSG00000065135.12	GNAI3	1841.26	1353.58	1032.04	1114.84	1513.6	1470.59	939.464	1590.53	5341.73	5514.18	1.03228	0.893917
ENSG00000065150.21	IPO5	1123.52	1340.42	1819.48	1415.24	1276.4	1625.11	1396.42	2303.95	5698.66	6601.89	1.1585	0.530019
ENSG00000065154.12	OAT	614.536	360.014	709.352	309.914	333.44	730.687	387.439	515.347	1993.82	1966.91	0.986507	0.962746
ENSG00000065183.16	WDR3	225.174	286.695	143.94	216.834	246.921	269.147	260.678	528.776	872.643	1305.52	1.49605	0.146386
ENSG00000065243.20	PKN2	1643.06	1519.96	760.154	1033.4	1104.34	977.32	784.079	1032.37	4956.57	3898.11	0.786453	0.331595
ENSG00000065268.11	WDR18	764.652	198.337	700.884	385.013	229.422	244.586	414.018	431.414	2048.89	1319.44	0.64398	0.184352
ENSG00000065308.5	TRAM2	1152.84	671.149	954.896	738.293	678.545	872.936	962.976	599.28	3517.18	3113.74	0.885293	0.603465
ENSG00000065320.9	NTN1	18.7645	46.9993	72.4404	114.235	89.4358	62.4257	73.6032	30.2158	252.439	255.681	1.01284	0.977717
ENSG00000065325.13	GLP2R	0	3.75994	0	1.05773	0.972128	1.02337	0	0	4.81767	1.9955	0.414205	0.564747
ENSG00000065328.17	MCM10	11.7278	17.8597	15.9933	3.17318	3.88851	14.3272	7.15587	21.8225	48.754	47.1941	0.968004	0.950829
ENSG00000065357.20	DGKA	2330.31	3389.59	4298.44	3639.64	3527.85	2595.27	3325.44	3884.41	13658	13333	0.976203	0.914819
ENSG00000065361.17	ERBB3	8.20946	20.6797	49.8616	17.9814	12.6377	16.3739	47.0243	23.5012	96.7321	99.5371	1.029	0.958905
ENSG00000065371.17	ROPN1	0	0	0	1.05773	0.972128	0	1.02227	0	1.05773	1.9944	1.88555	0.836615
ENSG00000065413.20	ANKRD44	5008.94	7680.62	3170.44	5861.92	6831.14	6136.14	3813.06	5744.36	21721.9	22524.7	1.03696	0.889744
ENSG00000065427.15	KARS	2174.33	1455.1	3598.5	1599.28	1390.14	1831.84	1663.23	2709.35	8827.21	7594.56	0.860357	0.594218
ENSG00000065457.11	ADAT1	775.207	805.567	683.01	526.748	549.252	626.303	663.451	803.237	2790.53	2642.24	0.94686	0.798619
ENSG00000065485.20	PDIA5	199.373	75.1988	150.526	107.888	137.07	145.319	106.316	140.168	532.985	528.872	0.992284	0.981347
ENSG00000065491.8	TBC1D22B	608.673	245.336	628.444	392.417	322.747	340.783	511.134	422.182	1874.87	1596.84	0.85171	0.561325
ENSG00000065518.8	NDUFB4	1240.8	672.089	1688.71	807.046	565.779	665.192	863.816	997.961	4408.64	3092.75	0.701519	0.201802
ENSG00000065526.12	SPEN	4108.25	4365.29	2161.92	3015.58	3174.97	3426.25	2163.12	3390.04	13651	12154.4	0.890363	0.636801
ENSG00000065534.19	MYLK	690.767	485.032	219.203	346.934	840.891	932.292	577.581	459.112	1741.94	2809.88	1.61308	0.114896
ENSG00000065548.18	ZC3H15	457.384	1028.34	525.899	654.733	559.946	574.111	437.53	566.546	2666.36	2138.13	0.801893	0.3778
ENSG00000065559.15	MAP2K4	1222.04	692.769	536.247	580.692	568.695	542.387	521.356	964.387	3031.74	2596.83	0.856545	0.57962
ENSG00000065600.13	TMEM206	411.646	326.175	258.716	255.97	364.548	336.689	368.016	311.391	1252.51	1380.64	1.10231	0.65166
ENSG00000065609.14	SNAP91	1.17278	1.87997	0.940784	1.05773	0	2.04674	0	0	5.05126	2.04674	0.405194	0.506447
ENSG00000065613.15	SLK	1258.39	1373.32	431.82	1001.67	906.023	702.033	679.808	1040.77	4065.2	3328.63	0.818811	0.488891
ENSG00000065615.14	CYB5R4	1949.16	1237.96	706.529	901.183	1080.03	1053.05	815.769	1015.59	4794.83	3964.44	0.826815	0.481378
ENSG00000065618.21	COL17A1	45.7384	37.5994	21.638	71.9254	101.101	40.9349	62.3583	33.5731	176.901	237.968	1.3452	0.410194
ENSG00000065621.15	GSTO2	206.409	83.6587	71.4996	99.4263	89.4358	72.6594	110.405	77.2181	460.994	349.718	0.758618	0.365803
ENSG00000065665.21	SEC61A2	64.5029	173.897	65.8549	103.657	121.516	138.155	74.6255	90.6474	407.912	424.944	1.04175	0.898218
ENSG00000065675.15	PRKCQ	457.384	1120.46	1150.58	908.587	989.626	845.305	1099.96	1278.3	3637.01	4213.19	1.15842	0.577286
ENSG00000065717.15	TLE2	138.388	146.638	732.871	227.411	232.339	79.823	294.413	264.388	1245.31	870.963	0.699395	0.389792
ENSG00000065802.12	ASB1	433.928	512.292	807.193	552.133	435.513	477.915	643.006	521.222	2305.55	2077.66	0.901156	0.653639
ENSG00000065809.14	FAM107B	2426.48	3027.69	2965.35	2531.14	2992.21	2436.65	2597.58	3332.13	10950.7	11358.6	1.03725	0.850803
ENSG00000065833.9	ME1	42.2201	89.2986	10.3486	35.9627	47.6343	45.0284	8.17814	28.5371	177.83	129.378	0.727537	0.49568
ENSG00000065882.16	TBC1D1	6517.14	1847.07	3111.17	2223.34	2078.41	2443.81	2257.17	2513.79	13698.7	9293.17	0.678397	0.200391
ENSG00000065883.16	CDK13	2627.03	3205.35	2414.99	2985.96	3203.16	2938.1	2319.52	2285.49	11233.3	10746.3	0.956642	0.826256
ENSG00000065911.13	MTHFD2	460.902	485.032	291.643	338.473	712.57	680.542	393.573	417.146	1576.05	2203.83	1.39832	0.18719
ENSG00000065923.10	SLC9A7	544.17	466.233	640.674	748.871	731.04	579.228	552.024	931.654	2399.95	2793.95	1.16417	0.512095
ENSG00000065970.9	FOXJ2	3113.73	1036.8	1993.52	1188.89	1152.94	1292.52	1255.34	1289.21	7332.94	4990.01	0.680493	0.174645
ENSG00000065978.19	YBX1	4317	2271.94	4865.74	2513.16	2424.49	3239.99	3046.36	3970.86	13967.8	12681.7	0.907921	0.710107
ENSG00000065989.16	PDE4A	1182.16	407.014	796.844	506.651	382.046	627.327	694.12	893.045	2892.67	2596.54	0.897626	0.724724
ENSG00000066027.12	PPP2R5A	3660.24	1969.27	1866.52	1766.4	1836.35	2017.07	2122.23	2307.31	9262.43	8282.95	0.894252	0.646596
ENSG00000066032.19	CTNNA2	3.51834	0.939985	0	0	0	0	0	3.35731	4.45832	3.35731	0.753043	0.882395
ENSG00000066044.15	ELAVL1	2118.04	881.706	2036.8	1270.33	1207.38	1256.7	1591.67	1734.05	6306.87	5789.8	0.918015	0.746231
ENSG00000066056.14	TIE1	24.6284	17.8597	32.9275	35.9627	11.6655	15.3506	37.8239	48.681	111.378	113.521	1.01924	0.954954
ENSG00000066084.13	DIP2B	4311.14	2120.61	1536.3	1961.03	2132.85	2336.36	1694.92	2665.7	9929.07	8829.83	0.889291	0.67493
ENSG00000066117.15	SMARCD1	2263.46	1144.9	3644.6	1654.28	1159.75	1366.2	1635.63	1680.33	8707.25	5841.91	0.670925	0.162324
ENSG00000066135.13	KDM4A	562.934	292.335	254.012	255.97	286.778	361.25	315.881	351.678	1365.25	1315.59	0.963623	0.888851
ENSG00000066136.20	NFYC	3145.39	939.045	1670.83	1093.69	1003.24	1280.24	1248.19	1359.71	6848.96	4891.37	0.714177	0.262043
ENSG00000066185.13	ZMYND12	24.6284	14.0998	6.58549	6.34636	22.3589	24.5609	11.2449	28.5371	51.66	86.7019	1.67832	0.215641
ENSG00000066230.12	SLC9A3	3.51834	18.7997	9.40784	29.6164	16.5262	16.3739	14.3117	8.39328	61.3422	55.6051	0.906474	0.824016
ENSG00000066248.15	NGEF	5.8639	1.87997	7.52628	8.46182	4.86064	6.14023	2.04453	5.03597	23.732	18.0814	0.7619	0.643736
ENSG00000066279.19	ASPM	84.4401	155.098	37.6314	25.3854	36.9409	40.9349	36.8016	53.717	302.555	168.394	0.556575	0.135382
ENSG00000066294.15	CD84	1423.75	2435.5	1132.7	1391.97	2434.21	1682.42	1786.92	1586.33	6383.93	7489.88	1.17324	0.522337
ENSG00000066322.15	ELOVL1	3483.15	661.75	1633.2	1100.04	870.055	1113.43	1561	1308.51	6878.14	4853	0.705568	0.316272
ENSG00000066336.12	SPI1	42635.2	3448.81	10778.6	5786.82	3603.68	6895.48	5734.92	7181.29	62649.4	23415.4	0.373752	0.0313753
ENSG00000066379.15	ZNRD1	0	0	0	0	0	0	0	0	0	0	#DIV/0!	NA
ENSG00000066382.17	MPPED2	16.4189	46.9993	8.46706	17.9814	34.9966	24.5609	8.17814	38.6091	89.8666	106.345	1.18336	0.709904
ENSG00000066405.13	CLDN18	5.8639	0.939985	1.88157	0	0	2.04674	0	0	8.68545	2.04674	0.235652	0.311293
ENSG00000066422.5	ZBTB11	513.677	1186.26	481.682	815.507	755.344	787.996	707.409	988.728	2997.13	3239.48	1.08086	0.772082
ENSG00000066427.24	ATXN3	680.212	871.366	381.018	671.657	835.058	810.51	570.425	757.913	2604.25	2973.91	1.14194	0.591595
ENSG00000066455.13	GOLGA5	349.488	383.514	256.834	248.566	313.997	372.507	278.057	414.628	1238.4	1379.19	1.11368	0.633323
ENSG00000066468.24	FGFR2	5.8639	18.7997	8.46706	38.0782	21.3868	16.3739	39.8684	8.39328	71.2088	86.0225	1.20803	0.701988
ENSG00000066557.6	LRRC40	150.116	327.115	219.203	269.72	279.001	253.796	252.5	239.208	966.154	1024.51	1.0604	0.810005
ENSG00000066583.12	ISOC1	315.478	140.998	297.288	216.834	209.008	174.997	224.899	258.513	970.597	867.416	0.893693	0.664365
ENSG00000066629.18	EML1	0	0	0	0	0.972128	0	0	0	0	0.972128	#DIV/0!	0.858314
ENSG00000066651.20	TRMT11	64.5029	208.677	212.617	203.084	248.865	157.599	213.654	155.276	688.88	775.394	1.12559	0.702105
ENSG00000066654.14	THUMPD1	525.405	1299.06	539.07	913.876	848.668	846.328	612.338	1164.15	3277.41	3471.48	1.05921	0.839897
ENSG00000066697.15	MSANTD3	113.76	150.398	185.335	102.6	173.039	199.557	180.941	156.115	552.091	709.653	1.28539	0.290147
ENSG00000066735.15	KIF26A	8.20946	2.81996	15.9933	15.8659	0.972128	1.02337	0	7.55395	42.8887	9.54945	0.222657	0.0408691
ENSG00000066739.12	ATG2B	609.845	1788.79	489.208	1170.9	1469.86	1062.26	731.943	1300.96	4058.75	4565.02	1.12474	0.717871
ENSG00000066777.9	ARFGEF1	2098.1	3468.55	1233.37	2356.62	2629.61	2344.54	1506.82	2599.4	9156.63	9080.37	0.991671	0.975872
ENSG00000066813.14	ACSM2B	0	0	0	0	0	0	0	0	0	0	#DIV/0!	NA
ENSG00000066827.16	ZFAT	777.553	440.853	474.155	465.4	477.315	526.013	501.933	574.1	2157.96	2079.36	0.963577	0.870455
ENSG00000066855.16	MTFR1	111.414	313.955	132.651	287.702	342.189	246.633	176.852	216.547	845.721	982.22	1.1614	0.630437
ENSG00000066923.18	STAG3	109.068	213.377	156.17	210.488	167.206	126.898	186.053	114.149	689.103	594.305	0.862433	0.564411
ENSG00000066926.13	FECH	734.16	311.135	632.207	433.668	291.638	318.269	1319.75	449.88	2111.17	2379.53	1.12712	0.747547
ENSG00000066933.16	MYO9A	463.248	1299.06	508.964	950.897	1073.23	770.599	659.362	1122.18	3222.17	3625.37	1.12513	0.691209
ENSG00000067048.17	DDX3Y	3.51834	2.81996	1122.36	1472.36	0.972128	1471.61	2.04453	1400.84	2601.05	2875.46	1.1055	0.946099
ENSG00000067057.18	PFKP	1152.84	617.57	1636.97	776.372	816.588	600.719	1083.6	885.491	4183.75	3386.4	0.809418	0.449067
ENSG00000067064.12	IDI1	513.677	371.294	470.392	339.53	311.081	432.886	385.395	310.551	1694.89	1439.91	0.849559	0.45576
ENSG00000067066.17	SP100	2614.13	4004.34	2054.67	2632.68	2734.6	2354.78	1804.3	2878.89	11305.8	9772.57	0.864384	0.540325
ENSG00000067082.15	KLF6	16730.9	7728.56	7350.35	5259.02	8087.13	11249.9	5648.03	5251.67	37068.8	30236.8	0.815693	0.514769
ENSG00000067113.17	PLPP1	50.4295	97.7585	110.072	89.9068	108.878	68.5659	73.6032	98.2013	348.167	349.249	1.00311	0.994166
ENSG00000067141.17	NEO1	104.377	212.437	272.828	166.063	142.903	183.184	306.68	172.062	755.705	804.829	1.065	0.833176
ENSG00000067167.8	TRAM1	2602.4	3245.77	3271.11	2772.3	3414.11	3758.84	2786.7	3566.3	11891.6	13526	1.13744	0.503796
ENSG00000067177.15	PHKA1	2.34556	6.5799	11.2894	5.28863	2.91638	6.14023	4.08907	9.2326	25.5035	22.3783	0.877459	0.809833
ENSG00000067182.8	TNFRSF1A	25150.3	2003.11	4413.22	3386.84	2446.85	3228.74	5162.45	4756.47	34953.4	15594.5	0.446151	0.0869547
ENSG00000067191.16	CACNB1	119.624	140.058	131.71	158.659	137.07	193.417	175.83	130.096	550.05	636.413	1.15701	0.516424
ENSG00000067208.15	EVI5	646.201	709.689	208.854	466.458	734.929	863.726	299.524	515.347	2031.2	2413.53	1.18823	0.603004
ENSG00000067221.14	STOML1	220.483	62.039	301.051	127.985	104.018	92.1034	239.211	167.026	711.558	602.358	0.846534	0.649873
ENSG00000067225.19	PKM	35704.1	7043.31	21798.9	11559.9	12478.2	14814.3	17076	14116.7	76106.2	58485.2	0.768468	0.433477
ENSG00000067248.10	DHX29	328.378	565.871	224.847	371.262	334.412	379.671	281.124	478.417	1490.36	1473.62	0.988771	0.966685
ENSG00000067334.14	DNTTIP2	327.205	667.39	348.09	418.86	254.698	298.825	268.856	479.256	1761.55	1301.63	0.738916	0.261786
ENSG00000067365.15	METTL22	689.594	500.072	439.346	484.439	476.343	578.205	563.269	422.182	2113.45	2040	0.965245	0.869965
ENSG00000067369.14	TP53BP1	442.138	673.029	458.162	503.478	614.385	607.883	485.577	916.546	2076.81	2624.39	1.26367	0.322403
ENSG00000067445.21	TRO	5.8639	11.2798	29.1643	11.635	24.3032	16.3739	31.6903	25.1798	57.943	97.5473	1.6835	0.20687
ENSG00000067533.6	RRP15	58.639	276.356	81.8483	207.314	232.339	144.295	124.717	249.28	624.157	750.631	1.20263	0.614776
ENSG00000067560.14	RHOA	26957.5	6527.26	18597.4	8551.72	8699.58	11269.4	10769.6	11914.3	60633.9	42652.8	0.703448	0.278241
ENSG00000067596.12	DHX8	3781.04	1274.62	2107.36	1399.37	1483.47	1778.62	1845.19	2193.16	8562.39	7300.44	0.852617	0.58186
ENSG00000067601.8	PMS2P4	44.5656	46.9993	110.072	48.6554	51.5228	73.6828	42.9352	51.199	250.292	219.34	0.876335	0.66732
ENSG00000067606.17	PRKCZ	399.918	175.777	451.577	262.316	145.819	137.132	309.747	231.654	1289.59	824.352	0.639237	0.142192
ENSG00000067646.12	ZFY	7.03668	6.5799	460.044	373.378	0.972128	295.754	2.04453	454.916	847.038	753.687	0.889791	0.926525
ENSG00000067704.10	IARS2	718.914	815.907	910.679	774.256	758.26	956.852	607.227	1407.55	3219.76	3729.89	1.15844	0.551696
ENSG00000067715.14	SYT1	21.11	9.39985	2.82235	17.9814	15.5541	16.3739	26.5789	11.7506	51.3136	70.2575	1.36918	0.480436
ENSG00000067798.16	NAV3	492.567	3.75994	6.58549	6.34636	1.94426	3.07011	11.2449	5.03597	509.259	21.2953	0.0418162	NA
ENSG00000067829.19	IDH3G	1891.69	675.849	1792.19	986.859	657.159	920.011	1089.74	1011.39	5346.6	3678.3	0.68797	0.193713
ENSG00000067836.13	ROGDI	272.085	125.958	249.308	103.657	131.237	206.721	103.249	219.904	751.008	661.111	0.880299	0.686269
ENSG00000067840.13	PDZD4	344.797	332.755	833.535	637.809	303.304	463.587	767.723	308.033	2148.9	1842.65	0.857485	0.630928
ENSG00000067842.18	ATP2B3	2.34556	0.939985	4.70392	4.23091	2.91638	23.5375	2.04453	2.51798	12.2204	31.0164	2.53809	0.205787
ENSG00000067900.8	ROCK1	2733.75	3268.33	1004.76	2373.54	2409.91	2064.14	1755.23	2060.55	9380.37	8289.83	0.883742	0.658648
ENSG00000067955.15	CBFB	971.061	1026.46	1127.06	836.662	882.692	1062.26	820.881	1301.8	3961.25	4067.63	1.02686	0.900027
ENSG00000067992.16	PDK3	2901.46	1691.97	1258.77	1289.37	1605.96	1426.58	966.043	1850.72	7141.57	5849.3	0.819049	0.469724
ENSG00000068001.14	HYAL2	568.798	69.5589	220.144	118.465	88.4637	132.015	170.719	126.738	976.966	517.936	0.530147	0.120437
ENSG00000068024.17	HDAC4	5641.07	1744.61	1512.78	1916.6	1658.45	2559.45	1936.17	1174.22	10815.1	7328.3	0.677601	0.25338
ENSG00000068028.18	RASSF1	1287.71	868.546	1739.51	981.571	879.776	949.689	1194.01	909.831	4877.34	3933.3	0.806445	0.364723
ENSG00000068078.20	FGFR3	8.20946	3.75994	5.64471	15.8659	3.88851	3.07011	9.20041	6.71462	33.48	22.8737	0.683203	0.486544
ENSG00000068079.8	IFI35	1399.13	377.874	978.416	522.517	422.876	496.335	858.705	701.678	3277.93	2479.59	0.75645	0.393682
ENSG00000068097.15	HEATR6	484.358	438.033	259.657	347.992	392.74	387.858	497.844	529.616	1530.04	1808.06	1.18171	0.473133
ENSG00000068120.15	COASY	2703.26	649.53	2275.76	1036.57	732.013	887.263	1064.18	1130.57	6665.12	3814.03	0.572238	0.088612
ENSG00000068137.15	PLEKHH3	57.4662	11.2798	34.809	12.6927	27.2196	13.3038	25.5567	15.9472	116.248	82.0273	0.705625	0.420492
ENSG00000068305.17	MEF2A	1189.2	1628.99	651.964	1216.39	1418.34	1416.35	939.464	1285.85	4686.54	5059.99	1.07969	0.76516
ENSG00000068308.14	OTUD5	4605.5	1119.52	3288.98	1678.61	1319.18	1274.1	1928	1690.41	10692.6	6211.68	0.580931	0.0923186
ENSG00000068323.17	TFE3	7540.97	1011.42	2657.72	1212.16	997.404	1530.96	1513.98	1373.98	12422.3	5416.32	0.436017	0.040618
ENSG00000068354.16	TBC1D25	1161.05	429.573	1264.41	602.904	495.785	498.382	761.589	470.023	3457.94	2225.78	0.643672	0.138116
ENSG00000068366.21	ACSL4	2376.05	1597.03	640.674	1074.65	1224.88	1372.34	980.354	1609.83	5688.41	5187.41	0.911926	0.761631
ENSG00000068383.19	INPP5A	1551.59	287.635	577.642	486.554	411.21	485.078	457.976	342.446	2903.42	1696.71	0.584383	0.123459
ENSG00000068394.11	GPKOW	577.007	190.817	482.622	260.201	182.76	220.025	326.103	397.841	1510.65	1126.73	0.745859	0.355058
ENSG00000068400.13	GRIPAP1	842.056	710.629	658.549	541.556	671.741	770.599	605.182	596.762	2752.79	2644.28	0.960583	0.845919
ENSG00000068438.15	FTSJ1	827.982	354.374	1041.45	581.75	437.458	552.621	741.144	624.46	2805.55	2355.68	0.839649	0.536484
ENSG00000068489.13	PRR11	260.357	180.477	181.571	115.292	146.791	223.095	98.1377	205.635	737.698	673.659	0.913191	0.752236
ENSG00000068615.19	REEP1	1.17278	5.63991	8.46706	5.28863	11.6655	7.1636	27.6012	11.7506	20.5684	58.1809	2.82866	0.0466294
ENSG00000068650.19	ATP11A	7084.76	3636.8	2230.6	2646.43	3219.69	5015.54	2576.11	2745.44	15598.6	13556.8	0.869103	0.65149
ENSG00000068654.17	POLR1A	1776.76	1140.2	1718.81	1482.93	1392.09	1654.79	1444.46	1583.81	6118.71	6075.15	0.992882	0.972255
ENSG00000068697.7	LAPTM4A	3401.06	952.205	2399.94	1180.42	1182.11	1748.94	1748.08	1950.6	7933.63	6629.72	0.835648	0.568914
ENSG00000068724.17	TTC7A	7290	2069.85	4267.4	2899.23	2989.29	3934.86	4036.93	2705.99	16526.5	13667.1	0.826981	0.52857
ENSG00000068745.15	IP6K2	1128.21	810.267	947.37	665.31	640.632	710.22	985.466	696.642	3551.16	3032.96	0.854076	0.484785
ENSG00000068781.21	STON1-GTF2A1L	0	0	0	0	0	1.02337	0	0	0	1.02337	#DIV/0!	0.858314
ENSG00000068784.13	SRBD1	415.164	511.352	407.36	359.627	397.6	368.414	382.328	533.812	1693.5	1682.15	0.993299	0.975289
ENSG00000068796.19	KIF2A	2177.85	3721.4	1161.87	1773.81	4242.37	2706.82	1812.48	2150.36	8834.93	10912	1.2351	0.497658
ENSG00000068831.19	RASGRP2	7653.56	4509.11	8877.24	6004.72	4188.9	3758.84	5610.2	4016.18	27044.6	17574.1	0.64982	0.0676631
ENSG00000068878.15	PSME4	1237.28	2715.62	1071.55	1793.9	2162.01	2190.02	1292.15	1986.69	6818.36	7630.86	1.11916	0.683308
ENSG00000068885.15	IFT80	38.7017	169.197	69.6181	105.773	116.655	60.3789	82.8037	101.559	383.29	361.397	0.942881	0.860801
ENSG00000068903.20	SIRT2	0	0	0	1.05773	0	0	0	0	1.05773	0	0	0.818303
ENSG00000068912.14	ERLEC1	269.739	378.814	274.709	328.953	348.022	372.507	280.101	459.952	1252.22	1460.58	1.1664	0.486214
ENSG00000068971.14	PPP2R5B	1030.87	289.515	903.153	404.052	383.991	358.18	589.848	372.661	2627.59	1704.68	0.648761	0.179644
ENSG00000068976.14	PYGM	229.865	111.858	139.236	99.4263	108.878	94.1502	107.338	99.0407	580.385	409.407	0.705406	0.189447
ENSG00000068985.5	PAGE1	0	0	0	0	0	0	0	0	0	0	#DIV/0!	NA
ENSG00000069011.16	PITX1	0	1.87997	0	0	0.972128	5.11686	3.0668	0.839328	1.87997	9.99512	5.31663	0.2004
ENSG00000069018.19	TRPC7	0	0	0	0	0	0	0	0	0	0	#DIV/0!	NA
ENSG00000069020.18	MAST4	666.139	622.27	612.451	571.173	935.187	549.551	616.427	943.404	2472.03	3044.57	1.23161	0.35088
ENSG00000069122.19	ADGRF5	0	0	0	0	0	0	0	0	0	0	#DIV/0!	NA
ENSG00000069188.17	SDK2	455.038	395.734	1726.34	815.507	211.924	324.409	615.405	711.75	3392.62	1863.49	0.549277	0.119385
ENSG00000069206.15	ADAM7	0	0	0	2.11545	0	0	0	0	2.11545	0	0	0.664396
ENSG00000069248.12	NUP133	626.264	846.927	555.063	674.83	819.504	877.029	638.917	1117.15	2703.08	3452.6	1.27728	0.276034
ENSG00000069275.13	NUCKS1	1131.73	2186.41	1806.31	2057.28	2023.97	2247.32	1733.77	3930.57	7181.72	9935.63	1.38346	0.230524
ENSG00000069329.18	VPS35	1787.32	1835.79	1205.14	1403.6	1607.9	2204.34	1267.61	2777.34	6231.86	7857.19	1.26081	0.356492
ENSG00000069345.12	DNAJA2	998.035	934.345	986.883	775.314	775.758	988.577	797.368	1144	3694.58	3705.71	1.00301	0.987908
ENSG00000069399.15	BCL3	8269.27	696.529	2811.06	1077.82	602.719	923.081	934.352	1070.14	12854.7	3530.3	0.274631	0.00406647
ENSG00000069424.15	KCNAB2	11201.2	5138.9	9445.48	6181.36	4933.55	6779.84	7548.42	6610.54	31966.9	25872.4	0.809347	0.400701
ENSG00000069431.13	ABCC9	0	0.939985	0	0	0.972128	0	0	0	0.939985	0.972128	1.0342	0.979574
ENSG00000069482.7	GAL	0	0	3.76314	0	0	0	0	0	3.76314	0	0	0.424827
ENSG00000069493.15	CLEC2D	606.327	3533.4	1309.57	2575.57	2595.58	1393.83	1613.14	1973.26	8024.87	7575.81	0.944042	0.8717
ENSG00000069509.6	FUNDC1	71.5395	46.0593	81.8483	43.3668	52.4949	32.7479	64.4028	54.5563	242.814	204.202	0.840981	0.553052
ENSG00000069535.14	MAOB	42.2201	21.6197	6.58549	5.28863	38.8851	15.3506	3.0668	9.2326	75.7138	66.5351	0.878771	0.826716
ENSG00000069667.16	RORA	368.253	4245.91	667.016	2000.16	2097.85	1491.05	1261.48	1509.11	7281.34	6359.49	0.873396	0.755036
ENSG00000069696.7	DRD4	0	1.87997	1.88157	1.05773	0	0	0	0	4.81927	0	0	0.232279
ENSG00000069702.11	TGFBR3	349.488	2097.11	838.239	948.781	1026.57	1408.16	1047.82	821.702	4233.62	4304.25	1.01668	0.962587
ENSG00000069764.10	PLA2G10	0	0	0	0	0	0	0	0	0	0	#DIV/0!	NA
ENSG00000069812.11	HES2	0	0	0	0	0	0	0	0	0	0	#DIV/0!	NA
ENSG00000069849.11	ATP1B3	1050.81	688.069	939.844	585.981	719.375	866.796	728.877	937.529	3264.7	3252.58	0.996285	0.987474
ENSG00000069869.17	NEDD4	112.587	155.098	74.322	115.292	117.628	151.459	160.496	135.971	457.299	565.554	1.23673	0.393125
ENSG00000069943.10	PIGB	385.844	373.174	257.775	292.99	366.492	395.021	248.411	260.192	1309.78	1270.12	0.969714	0.894672
ENSG00000069956.13	MAPK6	288.504	497.252	271.887	376.551	420.932	652.911	291.346	360.911	1434.19	1726.1	1.20353	0.491907
ENSG00000069966.19	GNB5	449.175	526.392	709.352	510.882	842.835	456.424	610.294	451.558	2195.8	2361.11	1.07529	0.766738
ENSG00000069974.16	RAB27A	2255.25	1322.56	673.602	827.142	1025.6	1301.73	809.636	1678.66	5078.56	4815.61	0.948225	0.866805
ENSG00000069998.12	HDHD5	1152.84	298.915	1134.59	676.945	393.712	477.915	568.381	726.018	3263.29	2166.03	0.663755	0.201674
ENSG00000070010.19	UFD1	672.003	751.988	883.397	600.789	516.2	611.976	555.091	524.58	2908.18	2207.85	0.759186	0.166006
ENSG00000070018.9	LRP6	0	0	0	0	0	0	0	0	0	0	#DIV/0!	NA
ENSG00000070019.5	GUCY2C	15.2461	14.0998	0	8.46182	11.6655	8.18697	6.1336	13.4292	37.8077	39.4154	1.04252	0.931422
ENSG00000070031.4	SCT	0	0	0	0	0	0	0	0	0	0	#DIV/0!	NA
ENSG00000070047.13	PHRF1	3.51834	1.87997	5.64471	1.05773	8.74915	7.1636	3.0668	2.51798	12.1007	21.4975	1.77655	0.387721
ENSG00000070061.16	ELP1	562.934	1389.3	663.253	895.895	1012.96	1032.58	786.124	1152.4	3511.38	3984.06	1.13461	0.630931
ENSG00000070081.17	NUCB2	282.64	916.486	674.542	646.271	461.761	359.203	561.225	1080.21	2519.94	2462.4	0.977168	0.944266
ENSG00000070087.14	PFN2	43.3928	86.4786	148.644	69.81	59.2998	45.0284	90.9818	134.292	348.325	329.602	0.946248	0.874085
ENSG00000070159.14	PTPN3	1.17278	4.69993	0	7.40409	4.86064	9.21034	1.02227	2.51798	13.2768	17.6112	1.32647	0.723659
ENSG00000070182.21	SPTB	883.103	263.196	152.407	257.028	412.182	285.521	774.879	67.1462	1555.73	1539.73	0.989712	0.98276
ENSG00000070190.13	DAPP1	2159.09	1512.44	699.003	964.647	2299.08	1940.31	1043.73	1567.86	5335.17	6850.99	1.28412	0.412969
ENSG00000070193.5	FGF10	0	0	0	0	0	0	0	0	0	0	#DIV/0!	NA
ENSG00000070214.16	SLC44A1	1124.7	918.366	574.819	691.753	982.822	1191.2	690.03	1138.97	3309.63	4003.02	1.20951	0.442982
ENSG00000070269.14	TMEM260	284.985	512.292	270.946	367.031	418.987	358.18	370.061	370.143	1435.25	1517.37	1.05721	0.811188
ENSG00000070366.14	SMG6	557.07	779.248	1028.28	941.377	813.671	913.871	848.482	727.697	3305.97	3303.72	0.999319	0.996638
ENSG00000070367.16	EXOC5	580.526	948.445	352.794	717.139	859.361	599.696	545.891	846.042	2598.9	2850.99	1.097	0.733705
ENSG00000070371.16	CLTCL1	491.395	117.498	127.006	153.37	165.262	248.679	117.561	159.472	889.269	690.974	0.777014	0.489902
ENSG00000070388.11	FGF22	2.34556	11.2798	8.46706	16.9236	3.88851	1.02337	5.11134	4.19664	39.0161	14.2199	0.364462	0.0834803
ENSG00000070404.10	FSTL3	281.467	66.739	115.716	93.08	91.38	90.0567	143.117	84.7721	557.002	409.326	0.734873	0.372284
ENSG00000070413.20	DGCR2	11936.5	1622.41	4806.47	2768.07	2436.15	2384.46	3838.61	3072.78	21133.5	11732	0.555138	0.126573
ENSG00000070423.18	RNF126	1943.3	793.348	3040.62	1370.81	823.393	1025.42	1246.14	1068.46	7148.07	4163.42	0.582453	0.0738829
ENSG00000070444.15	MNT	2842.82	1002.02	2129.94	1229.08	893.386	1424.53	1107.12	976.138	7203.86	4401.17	0.610947	0.0850359
ENSG00000070476.15	ZXDC	2598.88	1545.34	2170.39	1412.07	1423.2	1685.49	1320.77	1174.22	7726.67	5603.68	0.725238	0.165773
ENSG00000070495.15	JMJD6	1697.01	372.234	1033.92	490.785	403.433	555.691	525.445	560.671	3593.95	2045.24	0.569078	0.0949535
ENSG00000070501.12	POLB	633.301	401.374	397.952	288.759	326.635	290.638	333.259	404.556	1721.39	1355.09	0.787207	0.328837
ENSG00000070526.15	ST6GALNAC1	84.4401	14.0998	80.9075	44.4245	17.4983	29.6778	19.4231	72.1822	223.872	138.781	0.619914	0.285231
ENSG00000070540.13	WIPI1	910.077	351.554	299.169	316.26	405.377	458.47	458.998	380.215	1877.06	1703.06	0.907302	0.748076
ENSG00000070601.10	FRMPD1	2.34556	0	1.88157	3.17318	0	1.02337	0	1.67866	7.40031	2.70203	0.365124	0.426764
ENSG00000070610.14	GBA2	3131.32	935.285	1928.61	1081	943.936	1217.81	1432.2	1263.19	7076.21	4857.13	0.686403	0.21612
ENSG00000070614.15	NDST1	10857.6	971.005	2284.22	1560.15	1876.21	1952.59	1355.53	1815.47	15673	6999.79	0.446616	0.0708787
ENSG00000070669.17	ASNS	9.38224	27.2596	13.171	42.3091	22.3589	22.5142	21.4676	32.7338	92.1219	99.0745	1.07547	0.851207
ENSG00000070718.12	AP3M2	152.461	397.614	524.958	364.916	517.172	392.975	289.302	341.606	1439.95	1541.05	1.07022	0.821075
ENSG00000070729.14	CNGB1	5.8639	0.939985	0.940784	0	1.94426	1.02337	0	0	7.74467	2.96763	0.383183	0.459302
ENSG00000070731.11	ST6GALNAC2	806.872	32.8995	163.697	17.9814	31.1081	64.4724	77.6923	108.273	1021.45	281.546	0.275634	0.0345908
ENSG00000070748.19	CHAT	0	0	0	0	0	0	0	0	0	0	#DIV/0!	NA
ENSG00000070756.17	PABPC1	34733	27104.5	36855.2	29893.5	26990.2	33813.2	26412.3	45836.5	128586	133052	1.03473	0.878238
ENSG00000070759.17	TESK2	445.656	193.637	425.235	246.45	142.903	257.89	201.387	153.597	1310.98	755.776	0.576498	0.0510936
ENSG00000070761.8	CFAP20	255.666	130.658	252.13	157.601	141.931	138.155	238.188	256.834	796.055	775.108	0.973686	0.925963
ENSG00000070770.10	CSNK2A2	628.61	793.348	752.628	573.288	634.8	686.682	695.142	894.723	2747.87	2911.35	1.05949	0.778995
ENSG00000070778.13	PTPN21	0	13.1598	1.88157	2.11545	1.94426	5.11686	4.08907	5.03597	17.1568	16.1861	0.943424	0.924317
ENSG00000070785.17	EIF2B3	104.377	186.117	185.335	184.044	189.565	209.791	154.362	237.53	659.873	791.248	1.19909	0.455829
ENSG00000070808.17	CAMK2A	1.17278	3.75994	2.82235	15.8659	4.86064	10.2337	6.1336	0.839328	23.621	22.0673	0.934224	0.9128
ENSG00000070814.22	TCOF1	1626.65	2106.51	2661.48	2078.43	2143.54	3083.42	1662.21	1189.33	8473.06	8078.5	0.953432	0.857146
ENSG00000070831.17	CDC42	16768.4	7114.75	16772.3	8154.02	8549.87	10498.8	9308.77	10989.3	48809.5	39346.7	0.806129	0.424218
ENSG00000070882.13	OSBPL3	240.42	874.186	301.992	444.245	739.79	621.187	400.729	354.196	1860.84	2115.9	1.13707	0.698759
ENSG00000070886.12	EPHA8	0	0	0	0	0.972128	0	0	0	0	0.972128	#DIV/0!	0.858314
ENSG00000070915.10	SLC12A3	72.7123	11.2798	11.2894	5.28863	38.8851	41.9582	18.4008	50.3597	100.57	149.604	1.48756	0.430479
ENSG00000070950.10	RAD18	175.917	288.575	278.472	225.296	230.394	178.067	192.186	281.175	968.26	881.822	0.910728	0.690359
ENSG00000070961.16	ATP2B1	2130.94	2870.71	760.154	2227.57	2705.43	2979.03	1408.68	1735.73	7989.38	8828.88	1.10508	0.753639
ENSG00000070985.13	TRPM5	84.4401	10.3398	31.0459	17.9814	10.6934	6.14023	17.3785	6.71462	143.807	40.9268	0.284595	0.0103906
ENSG00000071051.14	NCK2	2337.35	1086.62	2697.23	1424.76	1682.75	1407.14	1525.22	1406.71	7545.96	6021.83	0.79802	0.38439
ENSG00000071054.16	MAP4K4	6174.68	4037.24	2513.78	3001.83	3703.81	3830.48	2327.7	3388.37	15727.5	13250.4	0.842495	0.521605
ENSG00000071073.13	MGAT4A	939.396	3200.65	1397.06	2264.59	2583.92	1736.66	1844.17	2361.87	7801.7	8526.62	1.09292	0.76488
ENSG00000071082.11	RPL31	5517.93	2562.4	12259.4	4257.35	2929.02	3072.16	6069.2	7459.94	24597	19530.3	0.794011	0.527514
ENSG00000071127.17	WDR1	20506	5743.31	14150.3	7020.13	7104.31	8469.42	9106.36	8366.42	47419.8	33046.5	0.696892	0.23908
ENSG00000071189.21	SNX13	1010.94	1795.37	551.3	1362.35	1591.37	1129.8	814.747	966.066	4719.96	4501.99	0.953819	0.873921
ENSG00000071203.9	MS4A12	0	0	0	0	0	0	0	0	0	0	#DIV/0!	NA
ENSG00000071205.12	ARHGAP10	323.687	330.875	260.597	254.912	514.256	500.429	341.437	254.316	1170.07	1610.44	1.37636	0.193872
ENSG00000071242.12	RPS6KA2	374.117	141.938	262.479	233.758	266.363	309.058	207.52	296.283	1012.29	1079.22	1.06612	0.807492
ENSG00000071243.16	ING3	387.017	435.213	385.722	317.318	345.106	369.437	288.279	362.59	1525.27	1365.41	0.895193	0.580522
ENSG00000071246.11	VASH1	1238.46	399.494	307.637	320.491	598.831	475.868	644.028	801.558	2266.08	2520.29	1.11218	0.757906
ENSG00000071282.12	LMCD1	10.555	10.3398	3.76314	6.34636	7.77703	1.02337	5.11134	9.2326	31.0044	23.1443	0.746487	0.613258
ENSG00000071462.12	BUD23	470.285	482.212	1112.95	557.422	515.228	638.584	539.757	542.206	2622.87	2235.77	0.852416	0.545739
ENSG00000071537.14	SEL1L	2417.1	2183.59	849.528	1298.89	1895.65	1836.95	1332.01	2399.64	6749.1	7464.25	1.10596	0.725535
ENSG00000071539.14	TRIP13	24.6284	16.9197	36.6906	12.6927	13.6098	11.2571	14.3117	17.6259	90.9314	56.8045	0.624696	0.208628
ENSG00000071553.18	ATP6AP1	6033.95	1295.3	3977.64	2036.12	1572.9	2203.32	1938.22	2458.39	13343	8172.83	0.612518	0.141427
ENSG00000071564.17	TCF3	2379.57	1086.62	5377.52	2204.3	1579.71	1277.17	2241.83	1765.95	11048	6864.65	0.621347	0.153298
ENSG00000071575.12	TRIB2	1030.87	1862.11	2223.07	1856.31	1532.07	1047.93	2041.47	2070.62	6972.37	6692.1	0.959802	0.876606
ENSG00000071626.17	DAZAP1	2812.33	1764.35	4082.06	2362.96	1789.69	2251.42	2188.67	1840.65	11021.7	8070.43	0.73223	0.201661
ENSG00000071655.18	MBD3	1254.87	389.154	1588.04	707.619	488.98	618.116	866.883	677.337	3939.69	2651.32	0.672976	0.21698
ENSG00000071677.1	PRLH	0	0	0	0	0	0	0	0	0	0	#DIV/0!	NA
ENSG00000071794.16	HLTF	103.205	300.795	92.1969	198.853	173.039	121.781	154.362	238.369	695.049	687.551	0.989212	0.973109
ENSG00000071859.15	FAM50A	728.296	241.576	621.859	321.549	282.889	362.274	362.905	346.642	1913.28	1354.71	0.708056	0.235578
ENSG00000071889.17	FAM3A	659.102	295.155	1203.26	446.361	385.935	424.699	533.624	454.916	2603.88	1799.17	0.690958	0.239229
ENSG00000071894.17	CPSF1	0	0	0	0	0	0	0	0	0	0	#DIV/0!	NA
ENSG00000071909.19	MYO3B	24.6284	65.799	7.52628	3.17318	77.7703	22.5142	37.8239	10.0719	101.127	148.18	1.46529	0.50861
ENSG00000071967.12	CYBRD1	1034.39	536.732	353.735	432.61	666.88	881.123	665.496	1044.12	2357.47	3257.62	1.38183	0.264398
ENSG00000071991.9	CDH19	0	0	0	0	0	0	0	0	0	0	#DIV/0!	NA
ENSG00000071994.11	PDCD2	1057.85	751.048	1730.1	903.299	841.863	869.866	1040.67	1065.95	4442.3	3818.34	0.859543	0.544342
ENSG00000072041.18	SLC6A15	0	0	0	0	0	1.02337	0	0	0	1.02337	#DIV/0!	0.858314
ENSG00000072042.13	RDH11	568.798	579.031	513.668	392.417	734.929	731.711	582.692	627.817	2053.91	2677.15	1.30344	0.196979
ENSG00000072062.15	PRKACA	0	2.81996	0	0	0	0	0	0	2.81996	0	0	0.523489
ENSG00000072071.16	ADGRL1	0	0	1.88157	0	0	0	0	0	1.88157	0	0	0.664396
ENSG00000072080.11	SPP2	0	0.939985	0	0	1.94426	0	1.02227	0	0.939985	2.96652	3.15593	0.637517
ENSG00000072110.16	ACTN1	27619	3900.94	9644.92	5014.68	5347.68	4889.67	6256.28	7183.8	46179.5	23677.4	0.512726	0.0896491
ENSG00000072121.17	ZFYVE26	2669.25	1739.91	1338.74	1654.28	1776.08	1924.96	2199.92	1575.42	7402.18	7476.38	1.01002	0.965513
ENSG00000072133.11	RPS6KA6	1.17278	0	6.58549	4.23091	3.88851	6.14023	13.2895	7.55395	11.9892	30.8722	2.575	0.164073
ENSG00000072134.15	EPN2	201.718	76.1388	142.999	111.061	81.6588	53.2153	113.472	90.6474	531.917	338.993	0.637304	0.131418
ENSG00000072135.13	PTPN18	8269.27	2866.95	5921.3	3642.81	4150.99	5100.48	5102.14	3822.3	20700.3	18175.9	0.878049	0.640419
ENSG00000072163.20	LIMS2	356.525	62.039	384.781	214.719	118.6	54.2387	254.545	314.748	1018.06	742.131	0.728963	0.466296
ENSG00000072182.13	ASIC4	0	1.87997	2.82235	6.34636	3.88851	5.11686	14.3117	5.03597	11.0487	28.3531	2.56619	0.16954
ENSG00000072195.15	SPEG	57.4662	168.257	163.697	216.834	125.405	84.9398	228.988	156.115	606.254	595.447	0.982174	0.955671
ENSG00000072201.14	LNX1	22.2828	49.8192	9.40784	30.6741	35.9687	18.4207	18.4008	38.6091	112.184	111.399	0.993006	0.988791
ENSG00000072210.19	ALDH3A2	526.578	716.269	558.826	716.081	680.49	826.884	513.178	805.755	2517.75	2826.31	1.12255	0.597996
ENSG00000072274.13	TFRC	510.159	1080.04	667.016	623.001	852.556	1139.01	434.464	859.471	2880.22	3285.5	1.14071	0.642664
ENSG00000072310.18	SREBF1	3496.06	1707.01	3527	1922.95	1118.92	1725.4	1392.33	1494.84	10653	5731.49	0.538016	0.0162502
ENSG00000072315.4	TRPC5	5.8639	185.177	6.58549	108.946	141.931	107.454	41.913	38.6091	306.572	329.907	1.07611	0.904456
ENSG00000072364.13	AFF4	1721.64	2768.26	1245.6	1917.66	2341.86	2371.15	1454.69	2396.28	7653.15	8563.98	1.11901	0.657072
ENSG00000072401.15	UBE2D1	2419.44	833.767	1180.68	742.524	627.023	818.697	949.686	914.028	5176.42	3309.43	0.639329	0.141027
ENSG00000072415.10	MPP5	181.781	506.652	149.585	331.069	414.127	414.466	195.253	299.64	1169.09	1323.49	1.13207	0.704959
ENSG00000072422.17	RHOBTB1	384.672	198.337	78.0851	76.1563	443.29	348.97	202.409	153.597	737.25	1148.27	1.5575	0.266331
ENSG00000072501.19	SMC1A	2096.93	2352.78	1343.44	1349.66	2010.36	1652.75	1617.23	2330.81	7142.81	7611.15	1.06557	0.787567
ENSG00000072506.14	HSD17B10	1192.72	275.416	1138.35	471.746	422.876	546.48	741.144	803.237	3078.23	2513.74	0.816618	0.558253
ENSG00000072518.22	MARK2	12325.9	2292.62	6651.35	3257.8	2621.83	3081.37	3439.93	3347.24	24527.7	12490.4	0.509236	0.0537455
ENSG00000072571.20	HMMR	21.11	27.2596	11.2894	10.5773	9.72128	7.1636	11.2449	8.39328	70.2363	36.5231	0.520003	0.109982
ENSG00000072609.18	CHFR	3456.18	1314.1	2522.24	1581.3	1377.51	1865.61	1639.72	1478.06	8873.83	6360.88	0.716814	0.215369
ENSG00000072657.10	TRHDE	11.7278	7.51988	0	0	3.88851	5.11686	4.08907	0.839328	19.2477	13.9338	0.723919	0.710612
ENSG00000072682.20	P4HA2	46.9112	15.9797	19.7565	16.9236	12.6377	39.9115	17.3785	17.6259	99.571	87.5536	0.879308	0.756963
ENSG00000072694.21	FCGR2B	395.227	190.817	327.393	119.523	193.454	84.9398	471.265	214.868	1032.96	964.526	0.93375	0.858185
ENSG00000072736.19	NFATC3	3846.72	3349.17	7135.85	4154.75	3007.76	3228.74	4750.48	4739.68	18486.5	15726.7	0.850711	0.530123
ENSG00000072756.17	TRNT1	248.629	625.09	318.926	482.323	480.231	366.367	315.881	381.894	1674.97	1544.37	0.922031	0.761392
ENSG00000072778.20	ACADVL	3878.38	1877.15	3646.48	2217	2032.72	2281.1	2635.41	2470.14	11619	9419.36	0.810685	0.390838
ENSG00000072786.13	STK10	26762.8	7094.07	15247.3	10232.5	7899.51	10071	12409.3	9737.88	59336.6	40117.7	0.676103	0.202718
ENSG00000072803.18	FBXW11	1555.11	1102.6	1228.66	1111.67	1283.21	1272.05	1370.86	1413.43	4998.04	5339.55	1.06833	0.732647
ENSG00000072818.12	ACAP1	0	0	0.940784	1.05773	0.972128	0	0	0	1.99851	0.972128	0.486426	0.792048
ENSG00000072832.15	CRMP1	7.03668	5.63991	1.88157	6.34636	18.4704	4.09349	5.11134	4.19664	20.9045	31.8719	1.52464	0.461648
ENSG00000072840.13	EVC	37.5289	25.3796	39.5129	7.40409	51.5228	15.3506	58.2692	34.4124	109.826	159.555	1.4528	0.3696
ENSG00000072849.11	DERL2	652.065	538.612	895.627	483.381	430.653	562.854	553.047	617.745	2569.68	2164.3	0.842243	0.458444
ENSG00000072858.11	SIDT1	606.327	1068.76	1408.35	910.703	1103.37	686.682	1169.47	1159.95	3994.15	4119.47	1.03138	0.905662
ENSG00000072864.16	NDE1	0	0	0	0	0	0	0	0	0	0	#DIV/0!	NA
ENSG00000072952.20	MRVI1	2677.46	141.938	221.084	165.005	294.555	223.095	458.998	370.983	3205.48	1347.63	0.420414	NA
ENSG00000072954.7	TMEM38A	483.185	73.3188	160.874	75.0986	82.6309	72.6594	186.053	139.328	792.477	480.671	0.606543	0.245164
ENSG00000072958.9	AP1M1	5108.63	1429.72	4478.13	2309.02	1547.63	2108.15	2884.84	2690.04	13325.5	9230.66	0.692706	0.245979
ENSG00000073008.15	PVR	614.536	129.718	174.045	191.449	266.363	433.91	314.858	260.192	1109.75	1275.32	1.1492	0.695815
ENSG00000073050.12	XRCC1	660.275	265.076	736.634	346.934	291.638	280.404	396.64	466.666	2008.92	1435.35	0.714488	0.254893
ENSG00000073060.17	SCARB1	628.61	225.596	476.978	269.72	488.98	416.512	316.903	356.714	1600.9	1579.11	0.986386	0.962794
ENSG00000073067.14	CYP2W1	5.8639	15.0398	15.9933	28.5586	14.5819	16.3739	5.11134	5.03597	65.4556	41.1032	0.627955	0.32064
ENSG00000073111.14	MCM2	266.221	146.638	595.517	203.084	103.046	132.015	281.124	217.386	1211.46	733.57	0.605526	0.161941
ENSG00000073146.16	MOV10L1	9.38224	5.63991	1.88157	7.40409	5.83277	4.09349	0	5.87529	24.3078	15.8015	0.650061	0.528304
ENSG00000073150.14	PANX2	3197	30.0795	422.412	94.1377	29.1638	26.6077	99.1599	131.774	3743.63	286.706	0.0765851	0.0159382
ENSG00000073169.14	SELENOO	1084.82	370.354	691.477	499.247	435.513	517.826	553.047	476.738	2645.9	1983.12	0.749509	0.295047
ENSG00000073282.14	TP63	10.555	12.2198	19.7565	5.28863	11.6655	23.5375	30.668	6.71462	47.8199	72.5857	1.5179	0.373816
ENSG00000073331.18	ALPK1	1856.51	858.207	330.215	552.133	578.416	732.734	379.261	597.601	3597.07	2288.01	0.636078	0.20726
ENSG00000073350.14	LLGL2	405.782	516.052	935.14	678.003	469.538	510.662	923.107	383.573	2534.98	2286.88	0.902131	0.722091
ENSG00000073417.15	PDE8A	419.855	605.35	411.123	588.096	596.887	720.454	524.423	488.489	2024.42	2330.25	1.15107	0.524585
ENSG00000073464.13	CLCN4	188.817	145.698	159.933	189.333	242.06	97.2203	224.899	136.81	683.782	700.989	1.02517	0.926856
ENSG00000073536.18	NLE1	335.415	143.818	614.332	284.529	218.729	185.23	350.638	348.321	1378.09	1102.92	0.800321	0.500511
ENSG00000073578.17	SDHA	197.027	319.595	334.919	263.374	304.276	308.035	232.055	208.153	1114.92	1052.52	0.944035	0.802643
ENSG00000073584.20	SMARCE1	114.932	669.269	257.775	309.914	311.081	314.175	194.231	231.654	1351.89	1051.14	0.777534	0.472306
ENSG00000073598.6	FNDC8	1.17278	1.87997	3.76314	4.23091	4.86064	1.02337	6.1336	4.19664	11.0468	16.2143	1.46778	0.583207
ENSG00000073605.19	GSDMB	75.0579	438.973	215.44	407.225	558.974	335.666	526.468	318.105	1136.7	1739.21	1.53006	0.239771
ENSG00000073614.13	KDM5A	3233.35	3725.16	1490.2	2634.8	3629.93	3452.86	2202.99	4058.99	11083.5	13344.8	1.20402	0.489901
ENSG00000073670.14	ADAM11	15.2461	1.87997	20.6973	10.5773	11.6655	5.11686	12.2672	11.7506	48.4006	40.8002	0.842968	0.739444
ENSG00000073711.11	PPP2R3A	23.4556	119.378	34.809	100.484	143.875	106.431	83.8259	96.5227	278.127	430.654	1.54841	0.241221
ENSG00000073712.15	FERMT2	3.51834	2.81996	0	10.5773	7.77703	8.18697	1.02227	3.35731	16.9156	20.3436	1.20265	0.79846
ENSG00000073734.10	ABCB11	0	0.939985	0	0	0	1.02337	0	0	0.939985	1.02337	1.08871	0.979574
ENSG00000073737.17	DHRS9	524.232	105.278	83.7298	72.9832	150.68	97.2203	126.761	139.328	786.224	513.99	0.653745	NA
ENSG00000073754.6	CD5L	1.17278	2.81996	0	0	0	0	2.04453	0	3.99274	2.04453	0.512064	0.697919
ENSG00000073756.13	PTGS2	15822	469.053	667.016	410.398	617.301	690.776	740.122	1812.95	17368.4	3861.15	0.222308	NA
ENSG00000073792.16	IGF2BP2	442.138	277.296	144.881	153.37	317.886	406.279	363.927	287.889	1017.68	1375.98	1.35207	0.31306
ENSG00000073803.14	MAP3K13	148.943	198.337	209.795	176.64	209.008	231.282	161.518	246.762	733.715	848.57	1.15654	0.511237
ENSG00000073849.16	ST6GAL1	5771.25	4050.4	7280.73	5817.5	6040.8	4621.55	7928.71	7826.73	22919.9	26417.8	1.15261	0.547976
ENSG00000073861.3	TBX21	755.27	924.945	1566.41	1328.51	853.529	867.819	2805.1	879.615	4575.13	5406.06	1.18162	0.622799
ENSG00000073905.8	VDAC1P1	87.9585	47.9392	127.947	44.4245	50.5507	70.6126	74.6255	79.7361	308.269	275.525	0.893781	0.720742
ENSG00000073910.23	FRY	3796.29	1860.23	834.476	1343.31	1954.95	2220.72	819.858	1648.44	7834.31	6643.96	0.84806	0.64044
ENSG00000073921.18	PICALM	12663.7	5978.31	3868.51	4547.17	5721.95	6781.88	4245.48	6440.16	27057.7	23189.5	0.857039	0.610678
ENSG00000073969.18	NSF	3.51834	11.2798	3.76314	4.23091	6.8049	1.02337	6.1336	2.51798	22.7922	16.4799	0.723048	0.593796
ENSG00000074047.22	GLI2	0	0	0	0	0	0	0	0	0	0	#DIV/0!	NA
ENSG00000074054.20	CLASP1	1776.76	2388.5	1353.79	1742.08	2047.3	1987.39	1549.76	1970.74	7261.13	7555.19	1.0405	0.854128
ENSG00000074071.15	MRPS34	545.342	109.978	611.51	241.162	172.067	208.768	343.482	328.177	1507.99	1052.49	0.697943	0.330298
ENSG00000074181.9	NOTCH3	55.1206	23.4996	20.6973	16.9236	15.5541	15.3506	21.4676	40.2877	116.241	92.66	0.797136	0.581456
ENSG00000074201.9	CLNS1A	650.893	783.948	1081.9	773.198	873.943	891.357	793.279	1165.83	3289.94	3724.41	1.13206	0.572372
ENSG00000074211.14	PPP2R2C	0	3.75994	0.940784	2.11545	1.94426	4.09349	0	0.839328	6.81618	6.87707	1.00893	0.991385
ENSG00000074219.14	TEAD2	10.555	20.6797	18.8157	53.9441	44.7179	25.5843	55.2024	36.9304	103.994	162.435	1.56196	0.252408
ENSG00000074266.22	EED	180.608	361.894	168.4	218.949	337.328	282.451	237.166	313.909	929.852	1170.85	1.25918	0.368246
ENSG00000074276.10	CDHR2	57.4662	43.2393	27.2828	68.7523	59.2998	32.7479	67.4696	32.7338	196.741	192.251	0.977181	0.945608
ENSG00000074317.11	SNCB	0	0.939985	0	0	0.972128	0	6.1336	0	0.939985	7.10573	7.55941	0.313011
ENSG00000074319.13	TSG101	1610.23	567.751	630.326	540.498	541.475	699.986	765.678	839.328	3348.8	2846.47	0.849996	0.593134
ENSG00000074356.17	NCBP3	933.532	1319.74	938.903	953.012	1204.47	1197.34	871.994	1362.23	4145.19	4636.03	1.11841	0.601375
ENSG00000074370.18	ATP2A3	21830.1	5771.51	22140.4	8636.34	7895.63	5337.91	12563.7	7021.81	58378.4	32819	0.562177	0.0961994
ENSG00000074410.14	CA12	0	1.87997	0	4.23091	3.88851	4.09349	0	0.839328	6.11088	8.82133	1.44354	0.742724
ENSG00000074416.15	MGLL	1633.68	714.389	386.662	454.823	1383.34	1162.55	1170.5	470.023	3189.56	4186.41	1.31254	0.455956
ENSG00000074527.13	NTN4	8.20946	15.9797	8.46706	7.40409	6.8049	16.3739	11.2449	8.39328	40.0604	42.8171	1.06881	0.89406
ENSG00000074582.15	BCS1L	188.817	175.777	267.183	226.354	197.342	154.529	271.923	197.242	858.131	821.036	0.956772	0.850011
ENSG00000074590.14	NUAK1	4.69112	23.4996	34.809	7.40409	21.3868	36.8414	16.3563	5.87529	70.4039	80.4598	1.14283	0.807837
ENSG00000074603.19	DPP8	1135.25	1911.93	752.628	1290.43	1490.27	1541.2	807.591	1607.31	5090.23	5446.37	1.06997	0.807424
ENSG00000074621.14	SLC24A1	132.524	581.851	247.426	585.981	660.075	646.771	288.279	317.266	1547.78	1912.39	1.23557	0.564639
ENSG00000074657.14	ZNF532	275.603	326.175	318.926	283.471	387.879	539.317	265.789	419.664	1204.17	1612.65	1.33922	0.205847
ENSG00000074660.16	SCARF1	3.51834	0	0	0	0	1.02337	0	0	3.51834	1.02337	0.290868	0.619561
ENSG00000074695.6	LMAN1	424.546	910.846	490.149	636.752	742.706	645.747	467.176	922.421	2462.29	2778.05	1.12824	0.649527
ENSG00000074696.13	HACD3	166.535	318.655	325.511	290.875	318.858	312.128	288.279	555.635	1101.58	1474.9	1.3389	0.273668
ENSG00000074706.13	IPCEF1	813.909	1166.52	745.101	790.122	1045.04	889.31	742.166	1368.94	3515.65	4045.46	1.1507	0.551172
ENSG00000074755.15	ZZEF1	7589.06	4235.57	4877.03	4373.7	4384.3	5227.38	4554.2	4111.87	21075.4	18277.7	0.867257	0.524138
ENSG00000074771.4	NOX3	0	0	0	0	0	0	1.02227	0	0	1.02227	#DIV/0!	0.858314
ENSG00000074800.16	ENO1	25676.8	4945.26	18811.9	9160.97	6692.13	9347.48	11722.3	11147.1	58595	38909.1	0.664034	0.237618
ENSG00000074803.20	SLC12A1	9.38224	5.63991	53.6247	6.34636	0.972128	4.09349	6.1336	0.839328	74.9932	12.0385	0.160528	0.00665228
ENSG00000074842.8	MYDGF	750.579	193.637	903.153	333.184	278.029	379.671	493.755	407.913	2180.55	1559.37	0.715125	0.329142
ENSG00000074855.11	ANO8	598.118	383.514	765.799	393.474	398.573	475.868	392.551	306.355	2140.9	1573.35	0.734898	0.219508
ENSG00000074935.14	TUBE1	45.7384	196.457	139.236	187.218	156.513	115.641	162.541	161.151	568.649	595.845	1.04783	0.886838
ENSG00000074964.17	ARHGEF10L	2767.76	612.87	657.608	1104.27	1091.7	1642.51	1094.85	908.152	5142.51	4737.21	0.921188	0.817333
ENSG00000074966.11	TXK	250.975	1538.76	522.135	950.897	659.103	584.345	795.324	1020.62	3262.76	3059.39	0.93767	0.857435
ENSG00000075035.10	WSCD2	8.20946	3.75994	8.46706	9.51954	11.6655	3.07011	10.2227	7.55395	29.956	32.5123	1.08533	0.861819
ENSG00000075043.20	KCNQ2	0	0	1.88157	0	0	0	2.04453	4.19664	1.88157	6.24117	3.317	0.479052
ENSG00000075073.15	TACR2	23.4556	40.4194	30.1051	47.5977	41.8015	53.2153	26.5789	18.4652	141.578	140.061	0.989287	0.966395
ENSG00000075089.10	ACTR6	268.566	220.897	328.334	188.275	198.314	171.926	311.792	255.995	1006.07	938.027	0.932366	0.777978
ENSG00000075131.10	TIPIN	35.1834	37.5994	30.1051	35.9627	38.8851	28.6544	40.8907	37.7697	138.851	146.2	1.05293	0.846618
ENSG00000075142.14	SRI	547.688	425.813	556.944	391.359	323.719	401.162	363.927	452.398	1921.8	1541.21	0.801957	0.297138
ENSG00000075151.23	EIF4G3	1967.92	1967.39	1037.69	1260.81	1912.18	1903.47	1165.38	1237.17	6233.81	6218.2	0.997496	0.992256
ENSG00000075188.9	NUP37	192.336	122.198	184.394	145.966	114.711	135.085	160.496	200.599	644.894	610.891	0.947274	0.827454
ENSG00000075213.11	SEMA3A	2.34556	5.63991	3.76314	7.40409	9.72128	1.02337	5.11134	15.1079	19.1527	30.9639	1.61669	0.423767
ENSG00000075218.19	GTSE1	53.9479	34.7795	23.5196	11.635	12.6377	21.4908	27.6012	15.1079	123.882	76.8376	0.620249	0.226848
ENSG00000075223.14	SEMA3C	198.2	165.437	61.151	112.119	149.708	124.851	32.7126	185.491	536.907	492.763	0.917781	0.825017
ENSG00000075234.17	TTC38	1044.95	763.268	1317.1	776.372	467.594	587.415	1634.61	475.059	3901.68	3164.67	0.811105	0.528905
ENSG00000075239.14	ACAT1	126.66	419.233	161.815	372.32	453.012	309.058	171.741	310.551	1080.03	1244.36	1.15216	0.67613
ENSG00000075240.17	GRAMD4	2874.48	830.947	1419.64	986.859	868.11	1337.55	1141.87	1164.15	6111.93	4511.68	0.738175	0.32314
ENSG00000075275.18	CELSR1	259.184	145.698	317.044	270.778	190.537	185.23	218.765	156.115	992.704	750.648	0.756164	0.259461
ENSG00000075290.8	WNT8B	5.8639	17.8597	6.58549	14.8082	13.6098	19.4441	15.334	8.39328	45.1173	56.7811	1.25852	0.60653
ENSG00000075292.19	ZNF638	1687.63	2833.12	1464.8	2115.45	2220.34	1470.59	1745.01	2176.38	8101	7612.31	0.939676	0.794097
ENSG00000075303.13	SLC25A40	697.804	614.75	372.551	454.823	599.803	562.854	463.087	616.906	2139.93	2242.65	1.048	0.837754
ENSG00000075336.12	TIMM21	58.639	125.018	63.9733	136.447	95.2686	117.688	110.405	109.113	384.077	432.474	1.12601	0.674194
ENSG00000075340.23	ADD2	186.472	147.578	504.26	279.24	317.886	181.137	392.551	283.693	1117.55	1175.27	1.05165	0.876264
ENSG00000075388.4	FGF4	0	0	0	0	0	0	0	0	0	0	#DIV/0!	NA
ENSG00000075391.17	RASAL2	46.9112	43.2393	12.2302	31.7318	39.8573	52.192	33.7348	41.9664	134.113	167.75	1.25082	0.506351
ENSG00000075399.14	VPS9D1	853.783	309.255	625.622	309.914	303.304	330.549	311.792	177.937	2098.57	1123.58	0.535403	0.0408062
ENSG00000075407.18	ZNF37A	146.597	445.553	63.0326	267.605	304.276	210.815	181.964	311.391	922.788	1008.44	1.09282	0.813418
ENSG00000075413.19	MARK3	1896.38	2920.53	1132.7	2133.44	2428.38	2621.88	1742.97	1847.36	8083.06	8640.58	1.06897	0.798315
ENSG00000075415.15	SLC25A3	5420.59	2644.18	5101.87	3106.54	2643.22	3797.73	3663.81	4633.09	16273.2	14737.8	0.905652	0.700336
ENSG00000075420.13	FNDC3B	4605.5	2294.5	1362.26	1634.19	1890.79	2250.39	1451.62	1498.2	9896.45	7091	0.71652	0.275957
ENSG00000075426.12	FOSL2	18977.9	3464.79	6313.6	3486.27	3254.69	5657.2	5684.83	3893.64	32242.6	18490.4	0.573476	0.148795
ENSG00000075429.9	CACNG5	0	0	0	0	0	0	0	0	0	0	#DIV/0!	NA
ENSG00000075461.6	CACNG4	0	3.75994	0	1.05773	2.91638	4.09349	3.0668	0.839328	4.81767	10.916	2.26583	0.424272
ENSG00000075539.15	FRYL	1670.04	4323.93	944.548	2530.08	3031.1	2214.58	1675.5	2940.16	9468.6	9861.33	1.04148	0.902347
ENSG00000075568.17	TMEM131	1860.03	2760.74	1377.31	1940.93	2528.51	2226.86	1565.09	2302.28	7939	8622.73	1.08612	0.729321
ENSG00000075618.18	FSCN1	799.836	87.4186	186.275	240.104	116.655	206.721	221.832	214.868	1313.63	760.076	0.578606	0.187393
ENSG00000075624.17	ACTB	712399	111339	387952	189387	161406	209901	212068	229856	1.40108e+06	813231	0.580433	0.134735
ENSG00000075643.6	MOCOS	18.7645	6.5799	2.82235	4.23091	0	4.09349	3.0668	0.839328	32.3976	7.99962	0.24692	0.0581265
ENSG00000075651.16	PLD1	384.672	319.595	101.605	211.545	284.834	348.97	207.52	259.352	1017.42	1100.68	1.08183	0.798715
ENSG00000075673.12	ATP12A	0	0	0	0	0	1.02337	0	0	0	1.02337	#DIV/0!	0.858314
ENSG00000075702.19	WDR62	50.4295	64.859	63.0326	55.0018	55.4113	77.7762	78.7146	31.0551	233.323	242.957	1.04129	0.898342
ENSG00000075711.21	DLG1	506.641	1635.57	608.688	1153.98	1290.01	1128.78	793.279	931.654	3904.88	4143.73	1.06117	0.845423
ENSG00000075785.14	RAB7A	8405.31	2456.18	5120.69	2552.3	2405.05	3227.71	2902.22	4406.47	18534.5	12941.4	0.698236	0.262919
ENSG00000075790.12	BCAP29	0	0	0	0	0	0	0	0	0	0	#DIV/0!	NA
ENSG00000075826.17	SEC31B	87.9585	665.51	219.203	482.323	483.148	439.026	313.836	140.168	1454.99	1376.18	0.94583	0.891675
ENSG00000075856.12	SART3	866.684	732.249	683.95	637.809	827.281	874.983	789.19	993.764	2920.69	3485.22	1.19328	0.362945
ENSG00000075884.14	ARHGAP15	1864.72	2647	1675.54	2173.63	1857.74	1133.9	1630.52	1679.49	8360.88	6301.64	0.753705	0.203386
ENSG00000075886.11	TUBA3D	16.4189	37.5994	31.0459	42.3091	31.1081	26.6077	38.8462	39.4484	127.373	136.01	1.06781	0.839494
ENSG00000075891.23	PAX2	4.69112	0	0	0	0	0	1.02227	0	4.69112	1.02227	0.217916	0.509095
ENSG00000075914.13	EXOSC7	104.377	199.277	201.328	179.814	172.067	189.324	136.984	167.866	684.796	666.24	0.972903	0.906818
ENSG00000075945.13	KIFAP3	302.577	506.652	477.919	303.568	459.817	356.133	392.551	505.275	1590.72	1713.78	1.07736	0.75189
ENSG00000075975.17	MKRN2	681.385	631.67	745.101	570.115	610.497	695.893	492.733	798.201	2628.27	2597.32	0.988225	0.955659
ENSG00000076003.5	MCM6	256.839	470.933	417.708	305.683	331.496	361.25	346.549	513.668	1451.16	1552.96	1.07015	0.779903
ENSG00000076043.11	REXO2	90.304	192.697	113.835	124.812	171.095	101.314	142.095	138.489	521.648	552.993	1.06009	0.826874
ENSG00000076053.12	RBM7	206.409	385.394	269.064	312.029	310.109	332.596	202.409	263.549	1172.9	1108.66	0.945234	0.814246
ENSG00000076067.13	RBMS2	614.536	469.993	714.055	462.227	572.584	979.367	700.253	942.565	2260.81	3194.77	1.41311	0.141411
ENSG00000076108.12	BAZ2A	14967	5193.42	9041.88	5486.43	4992.85	5421.82	5432.33	5674.69	34688.7	21521.7	0.620423	0.089889
ENSG00000076201.16	PTPN23	2449.94	975.705	1922.02	1412.07	1086.84	1282.28	1537.49	1070.14	6759.73	4976.76	0.736236	0.238687
ENSG00000076242.16	MLH1	482.012	655.17	518.372	581.75	611.469	694.869	531.579	595.083	2237.3	2433	1.08747	0.672045
ENSG00000076248.11	UNG	265.048	122.198	326.452	180.871	138.042	139.179	308.725	228.297	894.57	814.243	0.910206	0.76095
ENSG00000076258.10	FMO4	32.8378	43.2393	58.3286	51.8286	48.6064	36.8414	42.9352	58.7529	186.234	187.136	1.00484	0.986505
ENSG00000076321.11	KLHL20	152.461	422.053	217.321	336.357	315.942	295.754	212.632	344.964	1128.19	1169.29	1.03643	0.899724
ENSG00000076344.16	RGS11	2.34556	4.69993	0	4.23091	0	2.04674	3.0668	2.51798	11.2764	7.63153	0.67677	0.66709
ENSG00000076351.13	SLC46A1	105.55	84.5987	38.5722	69.81	79.7145	107.454	96.0931	79.7361	298.531	362.998	1.21595	0.486581
ENSG00000076356.7	PLXNA2	867.857	215.257	238.959	178.756	194.426	291.661	199.342	168.705	1500.83	854.134	0.569108	0.12849
ENSG00000076382.17	SPAG5	38.7017	84.5987	77.1443	56.0595	75.826	63.449	53.1579	50.3597	256.504	242.793	0.946544	0.835738
ENSG00000076513.17	ANKRD13A	6844.34	1840.49	3721.74	2283.63	2159.1	2362.97	2547.49	2861.27	14690.2	9930.82	0.676016	0.205024
ENSG00000076554.16	TPD52	165.362	280.116	256.834	430.495	382.046	181.137	313.836	201.439	1132.81	1078.46	0.952023	0.865558
ENSG00000076555.15	ACACB	505.468	461.533	660.431	599.731	494.813	531.13	526.468	542.206	2227.16	2094.62	0.940487	0.754755
ENSG00000076604.15	TRAF4	347.143	205.857	565.411	246.45	255.67	219.002	312.814	281.175	1364.86	1068.66	0.78298	0.380265
ENSG00000076641.4	PAG1	2476.91	4166.95	1525.95	2897.11	3420.92	2414.13	1872.79	3217.14	11066.9	10925	0.987174	0.962888
ENSG00000076650.7	GPATCH1	323.687	192.697	260.597	216.834	279.001	232.305	313.836	349.16	993.815	1174.3	1.18161	0.464325
ENSG00000076662.10	ICAM3	6374.06	302.675	1910.73	685.407	462.733	538.293	1104.05	1275.78	9272.87	3380.85	0.364596	0.048843
ENSG00000076685.19	NT5C2	1768.55	1098.84	911.62	889.548	901.163	1194.27	774.879	1229.61	4668.56	4099.93	0.8782	0.607223
ENSG00000076706.17	MCAM	48.084	19.7397	15.9933	64.5213	31.1081	24.5609	38.8462	19.3045	148.338	113.82	0.767298	0.495152
ENSG00000076716.9	GPC4	14.0734	2.81996	14.1118	15.8659	14.5819	10.2337	22.4899	16.7866	46.871	64.0921	1.36741	0.468217
ENSG00000076770.15	MBNL3	1858.86	2210.85	1109.18	1518.9	2024.94	1464.44	1322.81	1646.76	6697.78	6458.96	0.964344	0.878502
ENSG00000076826.10	CAMSAP3	18.7645	8.45987	69.6181	14.8082	15.5541	6.14023	25.5567	15.1079	111.651	62.3589	0.558518	0.238644
ENSG00000076864.20	RAP1GAP	116.105	4.69993	62.0918	10.5773	3.88851	11.2571	144.14	7.55395	193.474	166.839	0.862334	0.837171
ENSG00000076924.12	XAB2	2372.53	870.426	2332.2	1398.32	860.333	1053.05	1798.17	1512.47	6973.48	5224.02	0.749127	0.33333
ENSG00000076928.18	ARHGEF1	16925.6	8115.83	21045.3	11269	7643.84	8718.1	10441.4	7987.04	57355.8	34790.4	0.606573	0.0566562
ENSG00000076944.16	STXBP2	5581.26	1180.62	2743.33	1584.47	1531.1	2228.9	1805.32	1917.86	11089.7	7483.19	0.674789	0.244393
ENSG00000076984.18	MAP2K7	2926.08	814.027	2336.91	1272.45	827.281	952.759	1207.3	1055.87	7349.47	4043.21	0.550137	0.0492179
ENSG00000077009.13	NMRK2	0	0	0	0	0	0	1.02227	0	0	1.02227	#DIV/0!	0.858314
ENSG00000077044.11	DGKD	6177.03	2975.05	4893.96	3773.97	3283.85	3080.35	4216.85	3048.44	17820	13629.5	0.764842	0.260531
ENSG00000077063.11	CTTNBP2	3.51834	9.39985	0	0	12.6377	19.4441	8.17814	4.19664	12.9182	44.4565	3.44139	0.0941249
ENSG00000077080.10	ACTL6B	1.17278	4.69993	0.940784	2.11545	0.972128	1.02337	1.02227	3.35731	8.92894	6.37508	0.713979	0.708052
ENSG00000077092.19	RARB	17.5917	66.739	9.40784	78.2718	89.4358	25.5843	55.2024	34.4124	172.01	204.635	1.18967	0.70962
ENSG00000077097.16	TOP2B	1550.41	3406.51	1050.86	2296.33	2221.31	1405.09	1569.18	3203.71	8304.1	8399.3	1.01146	0.97105
ENSG00000077147.16	TM9SF3	1600.84	2241.86	1194.8	1711.4	1674	1967.94	1340.19	2542.32	6748.91	7524.46	1.11492	0.65669
ENSG00000077150.20	NFKB2	6505.41	1284.96	3095.18	1983.24	1656.51	1985.34	2204.01	2034.53	12868.8	7880.39	0.612364	0.146242
ENSG00000077152.11	UBE2T	17.5917	22.5596	12.2302	6.34636	13.6098	8.18697	25.5567	10.9113	58.7279	58.2647	0.992113	0.979329
ENSG00000077157.22	PPP1R12B	1865.89	1082.86	532.484	767.91	889.497	892.38	634.828	825.059	4249.15	3241.76	0.762921	0.362881
ENSG00000077232.19	DNAJC10	919.459	1805.71	697.121	1382.45	1709	1326.29	941.508	1750	4804.74	5726.8	1.19191	0.532526
ENSG00000077235.18	GTF3C1	4274.78	1971.15	5342.72	2511.04	2007.44	2372.18	3280.46	2808.39	14099.7	10468.5	0.742461	0.287835
ENSG00000077238.14	IL4R	15965	2080.19	9199.93	5271.71	3457.86	2225.83	4113.6	4074.1	32516.9	13871.4	0.426591	0.0242299
ENSG00000077254.14	USP33	1210.31	1802.89	1019.81	1251.29	1564.15	1462.4	1073.38	1412.59	5284.3	5512.52	1.04319	0.850247
ENSG00000077264.16	PAK3	2.34556	2.81996	0	5.28863	9.72128	1.02337	10.2227	7.55395	10.4541	28.5213	2.72823	0.156862
ENSG00000077274.9	CAPN6	0	0	0	0	0	1.02337	0	0	0	1.02337	#DIV/0!	0.858314
ENSG00000077279.20	DCX	0	0	0	0	0	0	0	0	0	0	#DIV/0!	NA
ENSG00000077312.9	SNRPA	1176.3	550.831	2121.47	811.277	546.336	713.29	787.146	867.025	4659.87	2913.8	0.625295	0.131647
ENSG00000077327.16	SPAG6	4.69112	0	0	0	1.94426	0	0	0.839328	4.69112	2.78358	0.593373	0.770407
ENSG00000077348.9	EXOSC5	445.656	107.158	429.939	245.393	161.373	184.207	332.237	290.407	1228.15	968.224	0.788363	0.485817
ENSG00000077380.16	DYNC1I2	480.84	660.81	318.926	527.806	732.985	628.35	450.82	684.052	1988.38	2496.21	1.2554	0.35262
ENSG00000077420.16	APBB1IP	12904.1	2683.66	3885.44	3195.39	2994.15	3014.85	3595.31	4645.68	22668.6	14250	0.628623	0.196434
ENSG00000077454.16	LRCH4	3525.37	818.727	2562.7	1463.89	845.752	1047.93	1229.79	967.745	8370.69	4091.22	0.488755	0.0243573
ENSG00000077458.13	FAM76B	351.834	741.648	368.788	507.709	375.241	382.741	356.771	360.072	1969.98	1474.83	0.74865	0.234331
ENSG00000077463.15	SIRT6	988.653	201.157	584.227	362.8	227.478	334.643	464.109	449.04	2136.84	1475.27	0.690399	0.286111
ENSG00000077498.9	TYR	0	0	0	0	0	0	0	0	0	0	#DIV/0!	NA
ENSG00000077514.9	POLD3	479.667	382.574	237.078	263.374	331.496	456.424	279.079	585.851	1362.69	1652.85	1.21293	0.480242
ENSG00000077522.15	ACTN2	0	1.87997	1.88157	0	1.94426	1.02337	1.02227	0	3.76154	3.9899	1.06071	0.986197
ENSG00000077549.19	CAPZB	15626.1	5879.61	12547.2	7327.93	6064.14	7488.01	7412.46	7291.24	41380.9	28255.8	0.682823	0.155083
ENSG00000077585.14	GPR137B	356.525	330.875	265.301	314.145	320.802	600.719	310.769	294.604	1266.85	1526.89	1.20527	0.4552
ENSG00000077616.11	NAALAD2	0	0	0	0	0	0	0	0	0	0	#DIV/0!	NA
ENSG00000077684.16	JADE1	945.26	973.825	982.179	856.759	836.03	686.682	791.235	1076.02	3758.02	3389.97	0.902061	0.60942
ENSG00000077713.19	SLC25A43	231.038	180.477	125.124	178.756	265.391	207.744	209.565	222.422	715.395	905.122	1.26521	0.302514
ENSG00000077721.16	UBE2A	1063.71	623.21	751.687	626.174	589.11	783.903	652.207	853.596	3064.78	2878.82	0.939321	0.7856
ENSG00000077782.22	FGFR1	209.928	140.998	442.169	166.063	126.377	176.02	293.391	238.369	959.157	834.156	0.869676	0.666523
ENSG00000077800.13	FKBP6	4.69112	2.81996	1.88157	8.46182	2.91638	0	3.0668	2.51798	17.8545	8.50117	0.476137	0.327873
ENSG00000077935.17	SMC1B	4.69112	57.3391	10.3486	30.6741	42.7736	62.4257	17.3785	21.8225	103.053	144.4	1.40123	0.502325
ENSG00000077942.19	FBLN1	1.17278	0	0	0	1.94426	0	3.0668	8.39328	1.17278	13.4043	11.4295	0.0924388
ENSG00000077943.8	ITGA8	0	0	5.64471	0	2.91638	3.07011	2.04453	2.51798	5.64471	10.549	1.86883	0.566082
ENSG00000077984.6	CST7	3613.33	1080.98	2998.28	1615.15	711.598	709.197	2619.05	1088.61	9307.75	5128.45	0.550987	0.110768
ENSG00000078018.21	MAP2	15.2461	14.0998	4.70392	17.9814	39.8573	10.2337	10.2227	19.3045	52.0312	79.6182	1.5302	0.345433
ENSG00000078043.16	PIAS2	368.253	903.326	510.846	945.608	789.368	664.168	542.824	620.263	2728.03	2616.62	0.959161	0.878445
ENSG00000078053.17	AMPH	4.69112	58.2791	6.58549	56.0595	48.6064	19.4441	65.4251	31.0551	125.615	164.531	1.3098	0.608073
ENSG00000078061.14	ARAF	4679.39	1278.38	3203.37	1953.62	1468.89	1856.4	2537.27	2101.68	11114.8	7964.23	0.716545	0.278811
ENSG00000078070.13	MCCC1	207.582	352.494	235.196	273.951	331.496	392.975	223.877	319.784	1069.22	1268.13	1.18603	0.475493
ENSG00000078081.8	LAMP3	30.4923	38.5394	62.0918	22.2123	22.3589	9.21034	25.5567	70.5035	153.336	127.629	0.832353	0.675349
ENSG00000078098.14	FAP	0	0.939985	0	4.23091	2.91638	0	0	0	5.17089	2.91638	0.564	0.725594
ENSG00000078114.19	NEBL	8.20946	1.87997	2.82235	145.966	2.91638	0	13.2895	15.1079	158.878	31.3138	0.197093	NA
ENSG00000078124.13	ACER3	579.353	1117.64	288.821	744.64	1050.87	1327.31	301.569	633.692	2730.46	3313.44	1.21351	0.599691
ENSG00000078140.14	UBE2K	1043.77	1184.38	808.134	962.532	1109.2	1219.86	713.543	1153.24	3998.82	4195.84	1.04927	0.828369
ENSG00000078142.13	PIK3C3	1015.63	1690.09	856.114	1022.82	1261.82	1121.62	764.656	1248.08	4584.66	4396.17	0.958888	0.865104
ENSG00000078177.14	N4BP2	260.357	925.885	247.426	665.31	678.545	511.686	315.881	621.102	2098.98	2127.21	1.01345	0.969364
ENSG00000078237.7	TIGAR	252.148	178.597	95.0192	142.793	202.203	220.025	132.895	305.515	668.557	860.638	1.28731	0.389101
ENSG00000078246.17	TULP3	144.252	110.918	167.46	143.851	101.101	124.851	152.318	164.508	566.481	542.779	0.958159	0.857472
ENSG00000078269.15	SYNJ2	281.467	553.651	592.694	571.173	553.141	412.419	462.065	677.337	1998.99	2104.96	1.05302	0.839506
ENSG00000078295.17	ADCY2	0	0	0	1.05773	0	2.04674	0	0	1.05773	2.04674	1.93504	0.855471
ENSG00000078304.19	PPP2R5C	3350.63	5320.32	4570.33	3928.4	4313.33	4517.16	3824.3	5088.84	17169.7	17743.6	1.03343	0.873465
ENSG00000078319.10	PMS2P1	189.99	247.216	455.34	333.184	197.342	290.638	286.235	244.244	1225.73	1018.46	0.8309	0.479087
ENSG00000078328.23	RBFOX1	2.34556	6.5799	2.82235	2.11545	0	4.09349	0	0.839328	13.8633	4.93281	0.355819	0.267143
ENSG00000078369.18	GNB1	11736	4182.93	8866.89	5007.28	5038.54	6397.1	5615.31	8018.1	29793.1	25069	0.841438	0.544457
ENSG00000078399.19	HOXA9	21.11	4.69993	1.88157	3.17318	7.77703	4.09349	0	5.03597	30.8647	16.9065	0.547761	0.416002
ENSG00000078401.7	EDN1	11.7278	11.2798	8.46706	11.635	10.6934	6.14023	3.0668	8.39328	43.1097	28.2937	0.656319	0.360258
ENSG00000078403.17	MLLT10	555.897	1175.92	677.365	890.606	1152.94	1131.85	639.939	885.491	3299.79	3810.22	1.15469	0.579901
ENSG00000078487.18	ZCWPW1	208.755	238.756	157.111	220.007	306.22	380.694	121.65	157.794	824.629	966.358	1.17187	0.600448
ENSG00000078549.15	ADCYAP1R1	0	0	6.58549	0	0	0	1.02227	0	6.58549	1.02227	0.15523	0.393346
ENSG00000078579.9	FGF20	0	0	0	0	0	0	0	0	0	0	#DIV/0!	NA
ENSG00000078589.13	P2RY10	725.95	675.849	1042.39	758.39	667.852	410.372	647.095	1013.07	3202.58	2738.39	0.855057	0.544307
ENSG00000078596.11	ITM2A	523.06	479.392	2584.33	565.884	929.355	410.372	1274.77	1145.68	4152.67	3760.18	0.905484	0.810589
ENSG00000078618.22	NRDC	2201.31	2037.89	1181.63	1308.41	1719.69	1887.1	1028.4	1861.63	6729.23	6496.82	0.965463	0.891158
ENSG00000078668.14	VDAC3	1224.38	828.127	1226.78	765.794	979.905	1224.98	852.571	1383.21	4045.09	4440.66	1.09779	0.689932
ENSG00000078674.18	PCM1	1105.93	3777.8	826.009	2044.59	2141.6	1700.84	1205.25	2320.74	7754.33	7368.44	0.950235	0.882308
ENSG00000078687.17	TNRC6C	1083.65	1752.13	1611.56	1620.44	1502.91	1229.07	1386.19	1729.01	6067.78	5847.19	0.963645	0.862039
ENSG00000078699.22	CBFA2T2	1429.62	1019.88	1575.81	1271.39	1142.25	1106.26	1157.21	1165.83	5296.7	4571.55	0.863093	0.455905
ENSG00000078725.13	BRINP1	1.17278	6.5799	0	0	0.972128	2.04674	1.02227	0.839328	7.75268	4.88047	0.62952	0.666349
ENSG00000078747.16	ITCH	2073.47	2502.24	1313.34	1770.63	2158.12	2325.1	1640.74	2494.48	7659.68	8618.45	1.12517	0.609726
ENSG00000078795.17	PKD2L2	26.9739	111.858	50.8024	136.447	101.101	127.921	31.6903	34.4124	326.081	295.126	0.905067	0.813449
ENSG00000078804.13	TP53INP2	2338.52	214.317	931.377	259.143	251.781	327.479	261.7	336.57	3743.36	1177.53	0.314565	0.0101525
ENSG00000078808.19	SDF4	3937.02	797.107	3522.3	1682.84	1046.98	1452.16	2003.64	1676.98	9939.27	6179.77	0.621753	0.169929
ENSG00000078814.17	MYH7B	333.069	184.237	109.131	250.681	189.565	206.721	228.988	104.077	877.119	729.351	0.83153	0.547671
ENSG00000078898.7	BPIFB2	0	0	0	0	0	0	0	0	0	0	#DIV/0!	NA
ENSG00000078900.15	TP73	38.7017	11.2798	35.7498	29.6164	33.0524	12.2805	39.8684	27.6978	115.348	112.899	0.978772	0.960687
ENSG00000078902.16	TOLLIP	5110.97	805.567	1734.81	1217.44	1104.34	1384.62	1662.21	1333.69	8868.79	5484.86	0.618445	0.198095
ENSG00000078967.13	UBE2D4	200.545	135.358	294.466	155.486	173.039	192.394	159.474	243.405	785.855	768.311	0.977676	0.931604
ENSG00000079101.16	CLUL1	0	0	0	1.05773	0	0	0	0.839328	1.05773	0.839328	0.79352	0.979574
ENSG00000079102.16	RUNX1T1	1.17278	6.5799	4.70392	0	0.972128	0	1.02227	0	12.4566	1.9944	0.160108	0.135401
ENSG00000079112.10	CDH17	0	2.81996	0	3.17318	0.972128	3.07011	0	1.67866	5.99314	5.7209	0.954575	0.964238
ENSG00000079134.12	THOC1	104.377	778.308	186.275	540.498	485.092	446.19	278.057	302.158	1609.46	1511.5	0.939133	0.873626
ENSG00000079150.18	FKBP7	5.8639	5.63991	7.52628	13.7505	1.94426	5.11686	8.17814	8.39328	32.7805	23.6325	0.720932	0.536909
ENSG00000079156.17	OSBPL6	17.5917	5.63991	0	2.11545	18.4704	3.07011	6.1336	1.67866	25.3471	29.3528	1.15804	0.837346
ENSG00000079215.15	SLC1A3	28.1467	59.2191	10.3486	74.0409	39.8573	114.618	43.9575	31.0551	171.755	229.487	1.33613	0.511676
ENSG00000079246.16	XRCC5	4958.51	3829.5	5765.13	3244.05	3308.15	4136.47	2997.29	6817.02	17797.2	17258.9	0.969756	0.908665
ENSG00000079257.8	LXN	76.2307	61.099	77.1443	88.8491	72.9096	71.636	62.3583	69.6642	303.323	276.568	0.911794	0.694251
ENSG00000079263.19	SP140	444.483	677.729	731.93	546.845	686.322	447.213	568.381	627.817	2400.99	2329.73	0.970323	0.892493
ENSG00000079277.22	MKNK1	1813.12	813.087	862.699	735.12	733.957	966.063	672.652	642.086	4224.02	3014.76	0.713717	0.218328
ENSG00000079308.20	TNS1	2562.52	292.335	797.785	780.603	800.061	807.44	2645.63	367.625	4433.25	4620.75	1.0423	0.929753
ENSG00000079313.15	REXO1	2295.13	826.247	2531.65	1263.98	947.825	1092.96	1390.28	782.253	6917.01	4213.32	0.609125	0.0959295
ENSG00000079332.15	SAR1A	1156.36	1690.09	1072.49	1100.04	1220.02	1535.06	1024.31	1725.66	5018.98	5505.05	1.09684	0.688652
ENSG00000079335.20	CDC14A	607.5	1354.52	812.838	1187.83	1606.93	967.086	923.107	1026.5	3962.68	4523.62	1.14155	0.61823
ENSG00000079337.16	RAPGEF3	172.399	44.1793	94.0784	58.175	83.603	103.361	99.1599	37.7697	368.831	323.893	0.878161	0.721115
ENSG00000079385.23	CEACAM1	1036.74	86.4786	304.814	80.3872	57.3556	52.192	157.429	252.638	1508.42	519.614	0.344477	0.0462486
ENSG00000079387.14	SENP1	270.912	535.792	344.327	386.07	422.876	429.816	316.903	476.738	1537.1	1646.33	1.07106	0.773957
ENSG00000079393.21	DUSP13	36.3562	2.81996	0	1.05773	0	0	1.02227	2.51798	40.2338	3.54025	0.0879918	0.0442685
ENSG00000079432.9	CIC	12329.4	2738.18	7744.54	4343.03	3069.98	4064.83	3868.26	2325.78	27155.2	13328.8	0.49084	0.032319
ENSG00000079435.10	LIPE	256.839	159.797	450.636	279.24	215.812	170.903	408.907	226.618	1146.51	1022.24	0.89161	0.705804
ENSG00000079459.13	FDFT1	136.042	65.799	155.229	51.8286	107.906	71.636	103.249	69.6642	408.899	352.455	0.861961	0.63852
ENSG00000079462.8	PAFAH1B3	219.31	67.6789	295.406	163.948	97.2128	88.01	242.277	201.439	746.343	628.939	0.842694	0.637361
ENSG00000079482.14	OPHN1	177.09	125.958	55.5063	78.2718	248.865	297.801	104.271	94.844	436.826	745.781	1.70727	0.139204
ENSG00000079557.5	AFM	0	0	0	0	0	0	0	0	0	0	#DIV/0!	NA
ENSG00000079616.13	KIF22	803.354	551.771	1566.41	773.198	574.528	561.831	849.504	655.515	3694.73	2641.38	0.714904	0.22826
ENSG00000079689.14	SCGN	0	0	0	0	0	0	0	0	0	0	#DIV/0!	NA
ENSG00000079691.18	CARMIL1	208.755	292.335	361.261	375.493	399.545	375.577	251.478	410.431	1237.84	1437.03	1.16091	0.536884
ENSG00000079739.17	PGM1	1101.24	250.976	798.726	346.934	376.214	343.853	607.227	608.513	2497.88	1935.81	0.774981	0.46392
ENSG00000079785.16	DDX1	383.499	752.928	420.531	499.247	526.893	518.849	419.13	813.308	2056.2	2278.18	1.10795	0.693283
ENSG00000079805.19	DNM2	16179.7	5078.74	12174.7	6601.27	5192.14	6680.57	7169.16	5527.81	40034.4	24569.7	0.613715	0.0955778
ENSG00000079819.19	EPB41L2	180.608	364.714	244.604	337.415	299.415	275.287	177.875	373.501	1127.34	1126.08	0.998879	0.996712
ENSG00000079841.18	RIMS1	0	0.939985	1.88157	2.11545	0.972128	3.07011	0	0	4.93701	4.04224	0.818764	0.859034
ENSG00000079931.15	MOXD1	11.7278	8.45987	45.1577	16.9236	26.2475	8.18697	37.8239	15.1079	82.2689	87.3662	1.06196	0.905679
ENSG00000079950.14	STX7	2258.77	2820.9	991.587	2741.63	3516.19	2477.58	1840.08	2141.12	8812.88	9974.98	1.13186	0.668014
ENSG00000079974.18	RABL2B	401.091	340.275	696.181	404.052	371.353	348.97	402.773	412.949	1841.6	1536.05	0.834083	0.446021
ENSG00000079999.14	KEAP1	1560.97	371.294	821.305	562.711	485.092	524.99	821.903	773.86	3316.28	2605.84	0.785774	0.46273
ENSG00000080007.8	DDX43	1.17278	36.6594	15.9933	7.40409	29.1638	18.4207	20.4453	15.1079	61.2296	83.1378	1.3578	0.565726
ENSG00000080031.10	PTPRH	10.555	2.81996	0.940784	3.17318	1.94426	3.07011	5.11134	2.51798	17.4889	12.6437	0.722954	0.657499
ENSG00000080166.16	DCT	2.34556	9.39985	1.88157	7.40409	17.4983	8.18697	2.04453	2.51798	21.0311	30.2478	1.43824	0.579499
ENSG00000080189.15	SLC35C2	2433.52	1120.46	2620.08	1625.73	1290.01	1390.76	1762.39	1498.2	7799.79	5941.36	0.761734	0.283478
ENSG00000080200.10	CRYBG3	318.996	774.548	95.0192	473.862	561.89	425.723	204.453	419.664	1662.42	1611.73	0.969506	0.937087
ENSG00000080224.17	EPHA6	0	0	0	0	0	0	0	0	0	0	#DIV/0!	NA
ENSG00000080293.10	SCTR	0	3.75994	0	1.05773	1.94426	0	0	2.51798	4.81767	4.46224	0.926224	0.956349
ENSG00000080298.16	RFX3	345.97	880.766	256.834	509.824	656.187	425.723	429.352	421.342	1993.39	1932.6	0.969504	0.918693
ENSG00000080345.18	RIF1	974.58	2469.34	655.727	1660.63	1813.99	1070.45	1061.11	1656.83	5760.28	5602.38	0.972589	0.930493
ENSG00000080371.6	RAB21	1640.72	1097.9	739.457	887.433	1056.7	859.632	896.528	1459.59	4365.51	4272.45	0.978684	0.934881
ENSG00000080493.18	SLC4A4	17.5917	141.938	40.4537	55.0018	87.4915	74.7061	53.1579	40.2877	254.985	255.643	1.00258	0.99975
ENSG00000080503.24	SMARCA2	2950.71	4647.29	2716.99	3365.69	3818.52	3728.14	2670.16	4322.54	13680.7	14539.4	1.06277	0.789624
ENSG00000080511.5	RDH8	0	0	0	0	0	0	0	0	0	0	#DIV/0!	NA
ENSG00000080546.13	SESN1	229.865	538.612	441.228	495.016	447.179	327.479	513.178	517.865	1704.72	1805.7	1.05924	0.825903
ENSG00000080561.14	MID2	52.7751	114.678	183.453	170.294	150.68	140.202	129.828	214.029	521.2	634.738	1.21784	0.524893
ENSG00000080572.13	PIH1D3	0	0	0	0	0	0	0	0	0	0	#DIV/0!	NA
ENSG00000080573.7	COL5A3	76.2307	97.7585	13.171	10.5773	4.86064	80.8464	449.798	27.6978	197.737	563.202	2.84823	0.252969
ENSG00000080603.17	SRCAP	344.797	244.396	351.853	313.087	209.98	255.843	294.413	174.58	1254.13	934.816	0.745387	0.196127
ENSG00000080608.10	PUM3	110.241	327.115	114.776	247.508	265.391	188.3	202.409	265.228	799.64	921.328	1.15218	0.644175
ENSG00000080618.17	CPB2	1.17278	3.75994	0.940784	1.05773	5.83277	3.07011	4.08907	5.03597	6.93123	18.0279	2.60097	0.189239
ENSG00000080644.16	CHRNA3	1.17278	1.87997	5.64471	3.17318	0.972128	6.14023	3.0668	0	11.8706	10.1792	0.857507	0.834261
ENSG00000080709.16	KCNN2	0	0.939985	0	1.05773	1.94426	2.04674	0	0.839328	1.99771	4.83033	2.41793	0.536969
ENSG00000080802.19	CNOT4	580.526	1129.86	552.24	774.256	899.219	680.542	595.982	739.448	3036.88	2915.19	0.959928	0.868671
ENSG00000080815.19	PSEN1	4910.43	1954.23	1817.6	1872.18	2468.23	3155.05	1988.31	3315.34	10554.4	10926.9	1.03529	0.906777
ENSG00000080819.9	CPOX	219.31	154.158	127.947	117.408	238.171	203.651	181.964	233.333	618.822	857.119	1.38508	0.170724
ENSG00000080822.17	CLDND1	471.457	1160.88	690.536	813.392	664.936	678.495	599.049	585.011	3136.27	2527.49	0.805892	0.383786
ENSG00000080823.23	MOK	32.8378	32.8995	42.3353	38.0782	37.913	47.0751	47.0243	18.4652	146.151	150.478	1.02961	0.935102
ENSG00000080824.19	HSP90AA1	2556.66	4294.79	2757.44	2797.69	2469.21	2587.08	2820.44	5145.08	12406.6	13021.8	1.04959	0.852687
ENSG00000080839.12	RBL1	416.337	525.452	446.873	374.435	453.984	418.559	386.417	516.186	1763.1	1775.15	1.00683	0.973185
ENSG00000080845.19	DLGAP4	1842.44	681.489	1703.76	1060.9	831.17	957.876	1056	935.85	5288.59	3780.9	0.714917	0.211189
ENSG00000080854.16	IGSF9B	239.247	483.152	547.537	547.903	591.054	302.918	385.395	325.659	1817.84	1605.03	0.882931	0.653401
ENSG00000080910.13	CFHR2	0	0	0	0	0.972128	0	0	0	0	0.972128	#DIV/0!	0.858314
ENSG00000080947.15	CROCCP3	106.723	396.674	116.657	382.897	310.109	295.754	239.211	193.885	1002.95	1038.96	1.0359	0.920247
ENSG00000080986.13	NDC80	37.5289	80.8387	47.0392	31.7318	37.913	25.5843	30.668	26.8585	197.139	121.024	0.613902	0.120013
ENSG00000081014.11	AP4E1	329.551	587.491	221.084	410.398	513.284	370.461	293.391	558.992	1548.52	1736.13	1.12115	0.685978
ENSG00000081019.13	RSBN1	932.36	1142.08	1295.46	1234.37	1239.46	869.866	1098.94	1354.67	4604.27	4562.94	0.991024	0.965722
ENSG00000081026.19	MAGI3	46.9112	91.1786	63.0326	111.061	126.377	139.179	75.6478	99.0407	312.184	440.244	1.41021	0.232265
ENSG00000081041.9	CXCL2	41.0473	14.0998	14.1118	27.5009	20.4147	19.4441	25.5567	19.3045	96.7597	84.72	0.875571	0.727513
ENSG00000081051.8	AFP	0	0	0	0	0	0	0	0	0	0	#DIV/0!	NA
ENSG00000081052.14	COL4A4	29.3195	148.518	88.4337	112.119	229.422	118.711	99.1599	63.7889	378.39	511.082	1.35068	0.433335
ENSG00000081059.20	TCF7	6274.37	10887.8	29067.4	14090	8237.81	6627.35	10946.4	15834.8	60319.6	41646.4	0.690428	0.284479
ENSG00000081087.15	OSTM1	1185.68	698.409	699.944	620.886	682.434	648.818	808.613	760.431	3204.92	2900.3	0.904952	0.666809
ENSG00000081138.14	CDH7	0	0	0	0	0	0	0	0	0	0	#DIV/0!	NA
ENSG00000081148.12	IMPG2	32.8378	59.2191	63.0326	37.0204	62.2162	32.7479	53.1579	42.8057	192.11	190.928	0.993846	0.975307
ENSG00000081154.12	PCNP	955.815	1395.88	1041.45	1069.36	1256.96	1248.51	1092.8	1451.2	4462.5	5049.48	1.13153	0.539605
ENSG00000081177.18	EXD2	239.247	125.958	179.69	225.296	185.676	198.534	276.012	295.443	770.191	955.666	1.24082	0.387997
ENSG00000081181.8	ARG2	38.7017	52.6392	19.7565	51.8286	72.9096	71.636	33.7348	40.2877	162.926	218.568	1.34152	0.378772
ENSG00000081189.16	MEF2C	1245.49	1524.66	783.673	1532.65	1963.7	1960.78	1069.29	1921.22	5086.47	6914.99	1.35949	0.231092
ENSG00000081237.20	PTPRC	16078.8	16179	7739.83	10054.8	8732.63	7539.18	8463.35	16356	50052.4	41091.1	0.820962	0.484464
ENSG00000081248.12	CACNA1S	0	0	0	0	0	0	0	0	0	0	#DIV/0!	NA
ENSG00000081277.13	PKP1	0	0	0	0	0	0	0	0	0	0	#DIV/0!	NA
ENSG00000081307.15	UBA5	171.226	466.233	200.387	318.376	271.224	250.726	254.545	350.839	1156.22	1127.33	0.975015	0.927646
ENSG00000081320.11	STK17B	12668.4	8748.44	10528.3	7984.78	8546.95	9626.86	6371.79	10792.1	39929.9	35337.7	0.884993	0.586819
ENSG00000081377.17	CDC14B	572.316	451.193	207.913	211.545	998.376	577.182	385.395	292.086	1442.97	2253.04	1.56139	0.203022
ENSG00000081386.13	ZNF510	116.105	342.155	157.111	362.8	413.154	238.446	341.437	441.486	978.171	1434.52	1.46654	0.223975
ENSG00000081479.15	LRP2	2.34556	0	0	0	0	0	0	0	2.34556	0	0	0.664396
ENSG00000081665.14	ZNF506	429.237	969.125	587.05	988.975	1141.28	667.238	895.506	921.582	2974.39	3625.6	1.21894	0.459893
ENSG00000081692.13	JMJD4	236.901	78.0188	245.545	193.564	139.986	107.454	318.947	198.081	754.029	764.469	1.01385	0.966697
ENSG00000081721.12	DUSP12	111.414	179.537	349.972	224.238	141.931	189.324	155.385	215.707	865.161	702.346	0.81181	0.470632
ENSG00000081760.17	AACS	387.017	209.617	529.662	265.489	251.781	292.684	414.018	287.889	1391.79	1246.37	0.895521	0.686989
ENSG00000081791.9	KIAA0141	2467.53	1338.54	2153.46	1531.59	1499.99	1809.32	1562.02	1614.87	7491.11	6486.21	0.865854	0.520571
ENSG00000081800.9	SLC13A1	0	0	0	0	0	0	0	0	0	0	#DIV/0!	NA
ENSG00000081803.16	CADPS2	1.17278	0	0	0	0.972128	0	0	0	1.17278	0.972128	0.82891	0.979574
ENSG00000081818.4	PCDHB4	0	0	0	0	0	0	0	0	0	0	#DIV/0!	NA
ENSG00000081842.18	PCDHA6	0	0	0	0	0	0	0	0	0	0	#DIV/0!	NA
ENSG00000081853.15	PCDHGA2	0	0.939985	0	1.05773	1.94426	0	1.02227	0	1.99771	2.96652	1.48496	0.820504
ENSG00000081870.12	HSPB11	150.116	233.116	238.959	188.275	160.401	162.716	203.431	188.009	810.467	714.558	0.881662	0.569417
ENSG00000081913.14	PHLPP1	915.941	278.236	450.636	417.802	387.879	400.138	399.707	376.019	2062.61	1563.74	0.758136	0.332745
ENSG00000081923.15	ATP8B1	53.9479	358.134	53.6247	334.242	479.259	358.18	220.81	146.043	799.949	1204.29	1.50546	0.366722
ENSG00000081985.13	IL12RB2	94.9951	414.533	215.44	122.696	109.85	207.744	262.723	318.105	847.665	898.423	1.05988	0.874963
ENSG00000082014.17	SMARCD3	2275.19	620.39	1122.36	649.444	483.148	797.206	941.508	731.894	4667.38	2953.76	0.632851	0.16752
ENSG00000082068.9	WDR70	302.577	547.071	376.314	464.342	566.751	688.729	399.707	477.577	1690.3	2132.76	1.26176	0.334551
ENSG00000082074.19	FYB1	9850.17	12089.2	5243.93	7685.44	7894.65	5549.74	5041.82	10066.9	34868.7	28553.1	0.818875	0.463363
ENSG00000082126.18	MPP4	0	2.81996	4.70392	5.28863	0	0	0	0.839328	12.8125	0.839328	0.0655084	0.0733951
ENSG00000082146.13	STRADB	864.338	244.396	614.332	321.549	252.753	191.37	754.433	315.587	2044.62	1514.14	0.740552	0.424676
ENSG00000082153.18	BZW1	1280.68	2142.23	1450.69	1331.68	1209.33	1824.67	1061.11	1593.04	6205.27	5688.16	0.916665	0.714542
ENSG00000082175.15	PGR	0	0	0	0	0	0	0	0	0	0	#DIV/0!	NA
ENSG00000082196.21	C1QTNF3	4.69112	61.099	11.2894	61.3482	61.2441	44.005	31.6903	38.6091	138.428	175.548	1.26816	0.622923
ENSG00000082212.13	ME2	2197.79	1822.63	1431.87	1436.39	1736.22	1848.21	1242.05	1995.92	6888.69	6822.41	0.990378	0.965801
ENSG00000082213.18	C5orf22	315.478	382.574	337.742	295.106	359.687	349.993	301.569	551.438	1330.9	1562.69	1.17416	0.480683
ENSG00000082258.13	CCNT2	555.897	1669.41	549.418	1105.32	1300.71	1035.65	882.217	903.956	3880.05	4122.53	1.06249	0.841241
ENSG00000082269.17	FAM135A	220.483	441.793	174.986	382.897	389.823	407.302	254.545	365.108	1220.16	1416.78	1.16114	0.59235
ENSG00000082293.13	COL19A1	87.9585	166.377	94.0784	387.128	306.22	86.9866	157.429	69.6642	735.542	620.3	0.843324	0.682624
ENSG00000082397.18	EPB41L3	967.543	1143.96	373.491	465.4	825.337	1164.6	469.221	839.328	2950.4	3298.48	1.11798	0.728762
ENSG00000082438.18	COBLL1	143.079	365.654	160.874	379.724	447.179	151.459	241.255	219.904	1049.33	1059.8	1.00997	0.976939
ENSG00000082458.12	DLG3	78.5762	147.578	208.854	117.408	129.293	80.8464	211.609	172.062	552.416	593.811	1.07493	0.817618
ENSG00000082482.14	KCNK2	0	0	0	0	0	0	0	0	0	0	#DIV/0!	NA
ENSG00000082497.12	SERTAD4	0	0	0	0	0	0	0	0	0	0	#DIV/0!	NA
ENSG00000082512.15	TRAF5	222.828	1066.88	435.583	875.798	867.138	556.714	724.788	1045.8	2601.09	3194.44	1.22812	0.547953
ENSG00000082515.18	MRPL22	258.011	190.817	285.058	151.255	154.568	182.16	158.451	233.333	885.141	728.513	0.823047	0.431035
ENSG00000082516.9	GEMIN5	538.306	403.254	340.564	450.592	420.932	416.512	506.022	745.323	1732.72	2088.79	1.2055	0.433361
ENSG00000082556.14	OPRK1	0	0	0	0	0	0	0	0	0	0	#DIV/0!	NA
ENSG00000082641.16	NFE2L1	3225.14	964.425	2087.6	1325.33	1317.23	1355.97	1915.73	1450.36	7602.5	6039.29	0.794382	0.435619
ENSG00000082684.16	SEMA5B	0	0.939985	0.940784	6.34636	0	1.02337	1.02227	0	8.22713	2.04564	0.248645	0.298225
ENSG00000082701.17	GSK3B	2843.99	3064.35	1684.95	2072.09	2615.02	2717.05	1513.98	2611.15	9665.37	9457.2	0.978462	0.929982
ENSG00000082781.12	ITGB5	1346.35	548.011	264.36	272.894	984.766	757.295	943.553	206.475	2431.62	2892.09	1.18937	0.681087
ENSG00000082805.20	ERC1	927.669	886.406	687.713	790.122	881.72	1017.23	670.607	1064.27	3291.91	3633.83	1.10387	0.640363
ENSG00000082898.19	XPO1	3104.35	3880.26	2565.52	3170.01	3420.92	3389.41	2819.41	4384.65	12720.1	14014.4	1.10175	0.646173
ENSG00000082929.8	LINC01587	0	0.939985	0.940784	0	0.972128	3.07011	3.0668	0	1.88077	7.10904	3.77986	0.343233
ENSG00000082996.20	RNF13	2760.72	1211.64	1533.48	1317.93	1056.7	1290.47	980.354	1526.74	6823.77	4854.27	0.711376	0.195096
ENSG00000083067.24	TRPM3	0	0.939985	0.940784	4.23091	0.972128	3.07011	2.04453	0	6.11168	6.08678	0.995926	0.985113
ENSG00000083093.10	PALB2	110.241	200.217	134.532	169.236	142.903	171.926	142.095	271.942	614.227	728.867	1.18664	0.51899
ENSG00000083097.15	DOPEY1	275.603	1224.8	273.768	726.658	817.56	516.803	539.757	710.071	2500.83	2584.19	1.03333	0.926834
ENSG00000083099.11	LYRM2	280.294	321.475	247.426	291.933	254.698	281.427	205.476	375.179	1141.13	1116.78	0.978663	0.925724
ENSG00000083123.15	BCKDHB	93.8224	187.997	256.834	190.391	191.509	121.781	188.097	198.921	729.044	700.308	0.960584	0.882918
ENSG00000083168.11	KAT6A	4650.07	5195.3	3195.84	3693.58	3959.48	3553.15	2556.69	4994.84	16734.8	15064.2	0.90017	0.658917
ENSG00000083223.18	ZCCHC6	3425.69	2702.46	1021.69	1553.8	1878.15	1717.22	1034.53	2112.59	8703.64	6742.49	0.774675	0.410484
ENSG00000083290.20	ULK2	654.411	849.747	484.504	680.118	737.845	1007	475.354	856.953	2668.78	3077.15	1.15302	0.569291
ENSG00000083307.12	GRHL2	1.17278	12.2198	4.70392	22.2123	13.6098	11.2571	9.20041	4.19664	40.3088	38.2639	0.94927	0.918125
ENSG00000083312.19	TNPO1	1931.57	2616.92	1267.24	1895.45	2526.56	1955.66	1855.42	2220.02	7711.17	8557.66	1.10977	0.652651
ENSG00000083444.17	PLOD1	2942.5	516.052	1501.49	777.429	764.093	1117.52	1226.72	937.529	5737.48	4045.86	0.705164	0.331121
ENSG00000083454.22	P2RX5	340.106	200.217	842.943	484.439	392.74	121.781	523.401	294.604	1867.7	1332.53	0.713456	0.3664
ENSG00000083457.12	ITGAE	151.289	111.858	187.216	96.2532	115.683	206.721	166.63	171.223	546.616	660.257	1.2079	0.467339
ENSG00000083520.15	DIS3	421.028	1152.42	430.879	686.465	585.221	557.738	475.354	753.716	2690.79	2372.03	0.881535	0.661591
ENSG00000083535.16	PIBF1	175.917	485.972	212.617	320.491	350.938	201.604	259.656	251.798	1195	1064	0.890375	0.685871
ENSG00000083544.16	TDRD3	259.184	475.633	360.32	475.977	418.015	462.564	346.549	512.829	1571.11	1739.96	1.10747	0.665869
ENSG00000083622.8	AC000061.1	0	0	0	0	0	0	0	0	0	0	#DIV/0!	NA
ENSG00000083635.8	NUFIP1	66.8484	76.1388	94.0784	59.2327	62.2162	66.5192	60.3138	131.774	296.298	320.824	1.08277	0.779262
ENSG00000083642.19	PDS5B	897.176	2003.11	683.01	1309.47	1401.81	1070.45	859.727	1483.93	4892.76	4815.91	0.984294	0.956327
ENSG00000083720.13	OXCT1	153.634	367.534	268.124	285.586	338.301	245.609	253.522	386.091	1074.88	1223.52	1.13829	0.622031
ENSG00000083750.13	RRAGB	62.1573	142.878	156.17	144.909	127.349	143.272	123.694	158.633	506.114	552.948	1.09254	0.745066
ENSG00000083782.8	EPYC	0	0	0	0	0	0	0	0	0	0	#DIV/0!	NA
ENSG00000083799.18	CYLD	2593.02	4572.09	2580.57	3483.09	4370.69	3260.46	2363.48	4429.13	13228.8	14423.8	1.09033	0.731361
ENSG00000083807.10	SLC27A5	78.5762	46.0593	99.7232	85.6759	70.9654	59.3556	103.249	83.0934	310.035	316.663	1.02138	0.937611
ENSG00000083812.12	ZNF324	805.699	232.176	684.891	338.473	320.802	317.245	533.624	350	2061.24	1521.67	0.738231	0.337914
ENSG00000083814.13	ZNF671	284.985	181.417	323.63	279.24	234.283	157.599	355.749	433.932	1069.27	1181.56	1.10502	0.725267
ENSG00000083817.9	ZNF416	140.734	49.8192	190.979	117.408	96.2407	67.5425	148.229	175.419	498.94	487.431	0.976935	0.947286
ENSG00000083828.16	ZNF586	664.966	399.494	576.701	652.618	640.632	490.195	518.29	755.395	2293.78	2404.51	1.04828	0.835376
ENSG00000083838.16	ZNF446	126.66	71.4389	120.42	107.888	108.878	98.2437	152.318	107.434	426.408	466.874	1.0949	0.714367
ENSG00000083844.10	ZNF264	1436.65	1191.9	1177.86	1237.54	1628.31	1142.08	1438.33	2178.06	5043.96	6386.78	1.26622	0.286764
ENSG00000083845.9	RPS5	15698.8	3173.39	32688.5	11013.1	6490.9	5535.42	14819.8	13801.1	62573.8	40647.2	0.649588	0.305508
ENSG00000083857.14	FAT1	0	0.939985	2.82235	0	1.94426	0	0	6.71462	3.76234	8.65888	2.30146	0.529188
ENSG00000083896.13	YTHDC1	0	0	0	0	0	0	0	0	0	0	#DIV/0!	NA
ENSG00000083937.10	CHMP2B	930.014	635.43	610.569	484.439	430.653	490.195	581.67	529.616	2660.45	2032.13	0.76383	0.238752
ENSG00000084070.12	SMAP2	37153.7	4285.39	17101.6	6310.4	5289.35	5821.96	8703.58	10391.7	64851	30206.6	0.465785	0.0681326
ENSG00000084072.17	PPIE	516.023	447.433	1035.8	747.813	546.336	763.435	820.881	621.942	2747.07	2752.59	1.00201	0.994469
ENSG00000084073.10	ZMPSTE24	629.783	513.232	409.241	420.975	516.2	572.065	396.64	658.033	1973.23	2142.94	1.086	0.714185
ENSG00000084090.14	STARD7	2893.25	1827.33	3117.76	2102.76	2021.05	2607.55	2397.22	3211.27	9941.1	10237.1	1.02977	0.898129
ENSG00000084092.7	NOA1	1001.55	440.853	1138.35	789.064	523.977	628.35	774.879	1015.59	3369.82	2942.79	0.873279	0.627269
ENSG00000084093.19	REST	1131.73	1796.31	792.141	1394.08	1533.05	1360.06	1026.36	1760.07	5114.27	5679.53	1.11053	0.680821
ENSG00000084110.11	HAL	2177.85	384.454	430.879	306.741	357.743	588.439	477.399	609.352	3299.93	2032.93	0.616054	NA
ENSG00000084112.15	SSH1	4837.72	1645.91	2351.96	1608.8	1920.93	2206.39	2352.24	1964.03	10444.4	8443.58	0.808432	0.467246
ENSG00000084207.18	GSTP1	8024.16	1464.5	4812.11	3196.45	2130.9	3517.33	3437.88	3957.43	17497.2	13043.5	0.745464	0.392866
ENSG00000084234.18	APLP2	21957.9	6484.02	9387.15	6982.06	7566.07	11464.8	8587.05	11610.4	44811.2	39228.4	0.875415	0.672109
ENSG00000084444.14	FAM234B	199.373	148.518	233.315	136.447	132.209	182.16	225.921	215.707	717.652	755.998	1.05343	0.833267
ENSG00000084453.17	SLCO1A2	0	1.87997	0	0	0	0	0	0	1.87997	0	0	0.664396
ENSG00000084463.8	WBP11	1627.82	1481.42	1875.92	1314.75	1115.03	1412.25	1226.72	1982.49	6299.91	5736.5	0.910567	0.677347
ENSG00000084623.12	EIF3I	2430	838.467	3171.38	1122.25	906.023	1203.49	1419.93	1921.22	7562.1	5450.66	0.720787	0.324389
ENSG00000084628.10	NKAIN1	1.17278	0	0	0	1.94426	0	0	0.839328	1.17278	2.78358	2.37349	0.654009
ENSG00000084636.18	COL16A1	3.51834	3.75994	2.82235	0	2.91638	3.07011	2.04453	1.67866	10.1006	9.70969	0.961295	0.95388
ENSG00000084652.16	TXLNA	2611.78	1002.96	2656.78	1417.35	1238.49	1438.86	1869.73	1622.42	7688.87	6169.5	0.802393	0.430372
ENSG00000084674.15	APOB	0	0	0	0	0	0	0	0	0	0	#DIV/0!	NA
ENSG00000084676.16	NCOA1	5276.33	3276.79	2430.05	2263.54	2702.52	2956.52	1748.08	3210.43	13246.7	10617.5	0.801523	0.416479
ENSG00000084693.16	AGBL5	456.211	297.975	612.451	437.899	460.789	404.232	446.731	409.592	1804.54	1721.34	0.953898	0.836568
ENSG00000084710.14	EFR3B	11.7278	28.1996	22.5788	32.7895	21.3868	15.3506	30.668	27.6978	95.2957	95.1032	0.99798	0.990999
ENSG00000084731.15	KIF3C	965.197	158.858	256.834	152.313	344.133	207.744	322.014	178.777	1533.2	1052.67	0.686582	0.362762
ENSG00000084733.11	RAB10	4287.68	2040.71	1807.25	2215.94	2779.31	3298.33	2565.89	2925.06	10351.6	11568.6	1.11757	0.665266
ENSG00000084734.9	GCKR	1.17278	0.939985	0	0	0	1.02337	3.0668	0	2.11276	4.09017	1.93593	0.681395
ENSG00000084754.12	HADHA	5383.06	2255.96	5700.21	2927.79	2790.01	3694.37	3539.09	5376.73	16267	15400.2	0.946713	0.848388
ENSG00000084764.12	MAPRE3	276.776	54.5191	97.8416	129.043	65.1326	68.5659	127.783	88.9687	558.179	350.451	0.627846	0.197519
ENSG00000084774.14	CAD	1621.95	860.086	3148.81	1503.03	954.63	942.525	1809.41	1561.15	7133.88	5267.72	0.738409	0.33663
ENSG00000085063.17	CD59	762.307	274.476	435.583	352.223	359.687	286.544	389.484	580.815	1824.59	1616.53	0.88597	0.681434
ENSG00000085117.12	CD82	4618.41	504.772	2856.22	977.34	892.414	773.669	1540.56	1212.83	8956.74	4419.47	0.493424	0.0887892
ENSG00000085185.16	BCORL1	2160.26	345.915	566.352	534.152	563.834	536.247	900.617	510.311	3606.68	2511.01	0.696211	0.34926
ENSG00000085224.23	ATRX	1250.18	3419.67	781.792	2039.3	2092.02	1360.06	1160.27	1857.43	7490.94	6469.79	0.863682	0.657183
ENSG00000085231.14	AK6	0	0	0	0	0	0	0	0	0	0	#DIV/0!	NA
ENSG00000085265.11	FCN1	63275	15315.2	21608.9	22331.8	27883.6	42534.4	22807.8	30643	122531	123869	1.01092	0.974058
ENSG00000085274.16	MYNN	204.064	356.254	230.492	200.968	198.314	201.604	247.389	228.297	991.778	875.604	0.882863	0.592027
ENSG00000085276.19	MECOM	2.34556	0	0.940784	0	4.86064	4.09349	1.02227	7.55395	3.28634	17.5303	5.3343	0.0751309
ENSG00000085365.18	SCAMP1	413.991	673.029	290.702	433.668	458.845	471.774	454.909	542.206	1811.39	1927.73	1.06423	0.798485
ENSG00000085377.15	PREP	941.742	732.249	719.7	624.059	802.006	864.749	815.769	1070.14	3017.75	3552.67	1.17726	0.42853
ENSG00000085382.12	HACE1	113.76	341.215	116.657	232.7	284.834	207.744	181.964	215.707	804.331	890.249	1.10682	0.7419
ENSG00000085415.16	SEH1L	376.462	501.012	418.649	444.245	557.029	763.435	404.818	507.793	1740.37	2233.08	1.2831	0.271268
ENSG00000085433.16	WDR47	310.787	250.036	175.927	211.545	246.921	232.305	257.611	308.873	948.295	1045.71	1.10273	0.663174
ENSG00000085449.15	WDFY1	541.824	828.127	271.887	453.765	708.681	709.197	416.063	810.79	2095.6	2644.73	1.26204	0.423816
ENSG00000085465.13	OVGP1	4.69112	77.0788	20.6973	79.3295	35.9687	45.0284	24.5344	62.1102	181.797	167.642	0.922139	0.866497
ENSG00000085491.17	SLC25A24	0	0	0.940784	2.11545	5.83277	5.11686	2.04453	3.35731	3.05624	16.3515	5.3502	0.0739705
ENSG00000085511.20	MAP3K4	347.143	984.165	350.913	686.465	857.417	825.861	449.798	935.85	2368.68	3068.93	1.29562	0.404521
ENSG00000085514.16	PILRA	12462	1250.18	3684.11	1584.47	1169.47	2192.06	2063.96	2628.77	18980.7	8054.26	0.424339	0.0551635
ENSG00000085552.17	IGSF9	100.859	7.51988	21.638	12.6927	14.5819	13.3038	16.3563	7.55395	142.71	51.796	0.362947	0.0567252
ENSG00000085563.15	ABCB1	89.1312	384.454	149.585	205.199	183.732	169.88	287.257	310.551	828.369	951.42	1.14855	0.680858
ENSG00000085644.14	ZNF213	1212.65	220.897	587.05	442.13	275.112	321.339	606.205	416.306	2462.73	1618.96	0.657385	0.242051
ENSG00000085662.14	AKR1B1	1353.39	448.373	2058.44	898.01	592.026	633.467	1265.57	1136.45	4758.21	3627.51	0.762369	0.431023
ENSG00000085719.13	CPNE3	1876.45	1525.6	1697.18	1385.62	1476.66	1881.98	1341.21	2189.81	6484.84	6889.66	1.06243	0.777578
ENSG00000085721.13	RRN3	5.8639	32.8995	9.40784	28.5586	21.3868	20.4674	32.7126	30.2158	76.7299	104.783	1.3656	0.461489
ENSG00000085733.16	CTTN	0	0	0	0	0	0	1.02227	0	0	1.02227	#DIV/0!	0.858314
ENSG00000085741.13	WNT11	17.5917	10.3398	17.8749	8.46182	24.3032	24.5609	22.4899	5.03597	54.2683	76.39	1.40764	0.434538
ENSG00000085760.15	MTIF2	178.262	305.495	181.571	253.854	236.227	291.661	172.763	279.496	919.184	980.147	1.06632	0.795212
ENSG00000085788.14	DDHD2	270.912	695.589	479.8	625.117	675.629	524.99	464.109	729.376	2071.42	2394.1	1.15578	0.590396
ENSG00000085831.16	TTC39A	68.0212	27.2596	25.4012	39.1359	43.7458	40.9349	27.6012	32.7338	159.818	145.016	0.907381	0.776384
ENSG00000085832.17	EPS15	2456.97	2789.88	1974.71	2169.4	2544.06	2793.8	1934.13	2671.58	9390.95	9943.57	1.05885	0.779558
ENSG00000085840.13	ORC1	45.7384	39.4794	55.5063	29.6164	25.2753	30.7011	32.7126	26.0192	170.34	114.708	0.673406	0.166769
ENSG00000085871.9	MGST2	518.369	139.118	184.394	179.814	243.032	389.905	256.589	287.05	1021.69	1176.58	1.15159	0.664508
ENSG00000085872.15	CHERP	1516.4	585.611	1163.75	789.064	576.472	574.111	856.66	821.702	4054.83	2828.95	0.697673	0.186568
ENSG00000085978.22	ATG16L1	0	0	0	0	0	0	0	0	0	0	#DIV/0!	NA
ENSG00000085982.14	USP40	192.336	420.173	213.558	379.724	443.29	467.681	281.124	326.498	1205.79	1518.59	1.25942	0.399261
ENSG00000085998.14	POMGNT1	663.793	303.615	1071.55	451.649	382.046	359.203	567.358	530.455	2490.61	1839.06	0.738398	0.320428
ENSG00000085999.13	RAD54L	14.0734	44.1793	20.6973	35.9627	53.4671	55.2621	23.5121	31.0551	114.913	163.296	1.42105	0.336367
ENSG00000086015.22	MAST2	747.06	344.035	601.161	399.821	362.604	455.4	531.579	313.909	2092.08	1663.49	0.795139	0.383095
ENSG00000086061.16	DNAJA1	1379.19	1086.62	774.266	874.74	932.271	955.829	895.506	1573.74	4114.82	4357.35	1.05894	0.815603
ENSG00000086062.13	B4GALT1	9709.44	2384.74	8718.25	3203.85	3161.36	3501.98	5174.72	4132.01	24016.3	15970.1	0.664968	0.228266
ENSG00000086065.14	CHMP5	996.863	223.716	372.551	220.007	238.171	247.656	562.247	419.664	1813.14	1467.74	0.809502	0.578554
ENSG00000086102.19	NFX1	1035.56	1212.58	1065.91	1030.23	1203.49	1178.92	837.237	1569.54	4344.28	4789.2	1.10241	0.653096
ENSG00000086159.13	AQP6	3.51834	0	0.940784	0	2.91638	0	1.02227	0.839328	4.45912	4.77798	1.07151	0.939921
ENSG00000086189.11	DIMT1	155.98	293.275	266.242	383.955	337.328	258.913	298.502	239.208	1099.45	1133.95	1.03138	0.905652
ENSG00000086200.17	IPO11	150.116	311.135	162.756	257.028	402.461	259.936	227.966	255.995	881.034	1146.36	1.30115	0.3279
ENSG00000086205.18	FOLH1	0	0	0	0	0	0	0	0	0	0	#DIV/0!	NA
ENSG00000086232.13	EIF2AK1	3269.71	1359.22	3052.85	1675.44	2746.26	2713.98	2463.66	2298.92	9357.21	10222.8	1.09251	0.735561
ENSG00000086288.12	NME8	155.98	93.0585	36.6906	68.7523	91.38	88.01	75.6478	60.4316	354.481	315.469	0.889947	0.726622
ENSG00000086289.12	EPDR1	38.7017	25.3796	27.2828	24.3277	59.2998	26.6077	32.7126	39.4484	115.692	158.068	1.36629	0.310877
ENSG00000086300.16	SNX10	1756.82	740.708	371.61	536.268	592.998	673.379	511.134	708.393	3405.41	2485.9	0.729986	0.349896
ENSG00000086475.15	SEPHS1	408.127	330.875	562.589	370.204	392.74	414.466	463.087	614.388	1671.8	1884.68	1.12734	0.604732
ENSG00000086504.18	MRPL28	1132.9	240.636	872.107	365.974	273.168	356.133	556.113	448.201	2611.62	1633.62	0.625518	0.185193
ENSG00000086506.3	HBQ1	57.4662	17.8597	17.8749	12.6927	15.5541	12.2805	37.8239	5.03597	105.894	70.6944	0.667598	0.408592
ENSG00000086544.3	ITPKC	690.767	109.978	379.136	195.679	154.568	187.277	371.083	273.621	1375.56	986.549	0.717198	0.388287
ENSG00000086548.9	CEACAM6	104.377	9.39985	13.171	35.9627	0	4.09349	130.85	68.8249	162.911	203.769	1.2508	0.832948
ENSG00000086570.13	FAT2	14.0734	69.5589	11.2894	49.7132	26.2475	83.9165	41.913	22.6618	144.635	174.739	1.20814	0.685718
ENSG00000086589.12	RBM22	2481.6	1189.08	2302.1	1164.56	1030.46	1271.03	1125.52	1624.1	7137.34	5051.1	0.7077	0.195795
ENSG00000086598.11	TMED2	1855.34	1265.22	2061.26	1205.81	1256.96	1800.11	1250.23	2278.77	6387.62	6586.08	1.03107	0.903227
ENSG00000086619.14	ERO1B	136.042	484.092	149.585	357.512	418.987	346.923	225.921	188.849	1127.23	1180.68	1.04742	0.894337
ENSG00000086666.19	ZFAND6	1658.31	1376.14	1356.61	1058.78	1346.4	1582.13	994.666	1492.32	5449.84	5415.52	0.993702	0.977188
ENSG00000086696.11	HSD17B2	0	9.39985	1.88157	30.6741	12.6377	8.18697	11.2449	1.67866	41.9555	33.7482	0.804382	0.759227
ENSG00000086712.13	TXLNG	178.262	616.63	218.262	325.78	438.43	311.105	314.858	501.918	1338.93	1566.31	1.16982	0.6178
ENSG00000086717.18	PPEF1	21.11	11.2798	14.1118	9.51954	3.88851	8.18697	8.17814	8.39328	56.0212	28.6469	0.511359	0.123728
ENSG00000086730.17	LAT2	13685.2	1313.16	4367.12	2113.34	1646.79	2329.19	3018.76	2911.63	21478.8	9906.36	0.461216	0.0744191
ENSG00000086758.16	HUWE1	10122.3	7966.37	10863.2	7816.6	7480.53	8693.54	7501.4	8687.88	36768.5	32363.3	0.880193	0.513903
ENSG00000086827.9	ZW10	174.744	247.216	174.045	153.37	190.537	210.815	165.607	323.141	749.376	890.1	1.18779	0.493602
ENSG00000086848.15	ALG9	38.7017	98.6985	55.5063	99.4263	129.293	84.9398	71.5587	91.4867	292.333	377.278	1.29058	0.400132
ENSG00000086967.10	MYBPC2	17.5917	9.39985	6.58549	12.6927	17.4983	3.07011	8.17814	3.35731	46.2698	32.1039	0.693841	0.48121
ENSG00000086991.13	NOX4	0	0	0	0	0	0	0	0	0	0	#DIV/0!	NA
ENSG00000087008.16	ACOX3	510.159	271.656	401.715	380.782	362.604	418.559	437.53	355.875	1564.31	1574.57	1.00656	0.975648
ENSG00000087053.20	MTMR2	197.027	627.91	232.374	423.091	453.012	316.222	340.415	474.22	1480.4	1583.87	1.06989	0.824305
ENSG00000087074.8	PPP1R15A	18827.8	1727.69	6914.77	1660.63	2147.43	3455.93	2077.25	1857.43	29130.9	9538.04	0.32742	0.0167959
ENSG00000087076.9	HSD17B14	2.34556	2.81996	19.7565	4.23091	1.94426	2.04674	15.334	15.9472	29.1529	35.2722	1.2099	0.780277
ENSG00000087077.14	TRIP6	233.383	72.3789	176.867	112.119	76.7981	126.898	104.271	163.669	594.749	471.636	0.793001	0.466603
ENSG00000087085.16	ACHE	8.20946	0	8.46706	3.17318	3.88851	2.04674	5.11134	0.839328	19.8497	11.8859	0.598796	0.500312
ENSG00000087086.15	FTL	121917	18569.4	67975.4	29591	21805.8	34502	35453.3	44088.2	238053	135849	0.570667	0.139997
ENSG00000087087.20	SRRT	2182.54	1317.86	2834.58	1510.43	1108.23	1360.06	1519.09	1488.13	7845.42	5475.5	0.697924	0.144195
ENSG00000087088.20	BAX	1809.6	563.051	1398.01	779.545	645.493	767.529	868.927	806.594	4550.2	3088.54	0.678771	0.18358
ENSG00000087095.13	NLK	771.689	721.909	548.477	540.498	838.947	802.323	655.273	673.98	2582.57	2970.52	1.15022	0.499907
ENSG00000087111.21	PIGS	3170.02	805.567	2256	1156.1	965.323	1321.17	1516.02	1649.28	7387.69	5451.8	0.737957	0.345066
ENSG00000087116.16	ADAMTS2	1.17278	9.39985	2.82235	5.28863	7.77703	6.14023	34.7571	0	18.6836	48.6743	2.60519	0.208771
ENSG00000087128.10	TMPRSS11E	0	0	0	0	0	0	0	0	0	0	#DIV/0!	NA
ENSG00000087152.16	ATXN7L3	7040.19	1450.4	5794.29	2168.34	1840.24	2003.76	2959.46	2449.16	16453.2	9252.62	0.562359	0.101463
ENSG00000087157.19	PGS1	3051.57	872.306	1481.74	1128.59	909.912	1226	1119.38	885.491	6534.21	4140.78	0.633709	0.132121
ENSG00000087191.13	PSMC5	660.275	600.651	1109.18	516.171	409.266	611.976	498.866	727.697	2886.28	2247.81	0.77879	0.337936
ENSG00000087206.17	UIMC1	1067.23	697.469	623.74	559.538	837.002	856.562	608.249	724.34	2947.98	3026.15	1.02652	0.910518
ENSG00000087237.12	CETP	64.5029	56.3991	47.98	71.9254	146.791	53.2153	104.271	110.791	240.807	415.069	1.72366	0.0576392
ENSG00000087245.13	MMP2	1.17278	0	0	0	0.972128	0	0	1.67866	1.17278	2.65078	2.26026	0.669829
ENSG00000087250.9	MT3	0	0.939985	0	1.05773	0	2.04674	2.04453	5.03597	1.99771	9.12724	4.56885	0.234735
ENSG00000087253.13	LPCAT2	2766.59	834.707	746.983	482.323	630.911	953.782	419.13	911.51	4830.6	2915.33	0.603514	0.186626
ENSG00000087258.16	GNAO1	198.2	133.478	238.959	126.927	202.203	170.903	294.413	56.2349	697.564	723.754	1.03754	0.91679
ENSG00000087263.17	OGFOD1	288.504	242.516	459.103	292.99	295.527	217.978	274.99	505.275	1283.11	1293.77	1.00831	0.974937
ENSG00000087266.17	SH3BP2	13806	4622.85	4979.57	4952.28	4605.94	7723.39	4827.15	3385.01	28360.7	20541.5	0.724295	0.318254
ENSG00000087269.16	NOP14	398.745	349.675	618.095	507.709	349.966	387.858	388.462	496.882	1874.22	1623.17	0.866048	0.528964
ENSG00000087274.18	ADD1	11962.4	4352.13	12297.9	5987.79	5473.08	5608.08	7217.21	6399.87	34600.2	24698.2	0.713818	0.235768
ENSG00000087299.12	L2HGDH	41.0473	83.6587	47.98	72.9832	75.826	57.3088	61.336	94.0047	245.669	288.476	1.17424	0.568299
ENSG00000087301.9	TXNDC16	274.43	388.214	231.433	244.335	294.555	329.526	193.209	297.961	1138.41	1115.25	0.979654	0.931491
ENSG00000087302.9	RTRAF	538.306	745.408	970.89	562.711	491.897	620.163	690.03	716.786	2817.31	2518.88	0.89407	0.631042
ENSG00000087303.18	NID2	34.0106	43.2393	12.2302	22.2123	45.69	42.9816	38.8462	22.6618	111.692	150.18	1.34458	0.405078
ENSG00000087338.5	GMCL1	546.515	503.832	356.557	409.34	373.297	389.905	334.281	607.673	1816.24	1705.16	0.938836	0.79263
ENSG00000087365.16	SF3B2	5970.62	1755.89	6073.7	2771.24	1998.7	2439.72	3114.85	3363.19	16571.5	10916.4	0.65875	0.186438
ENSG00000087448.11	KLHL42	206.409	285.756	171.223	235.873	276.084	288.591	198.32	345.803	899.261	1108.8	1.23301	0.375931
ENSG00000087460.29	GNAS	22116.3	9418.65	20326.6	9742.72	12514.2	12513.8	11788.8	13451.9	61604.2	50268.7	0.815994	0.446931
ENSG00000087470.19	DNM1L	485.531	1221.04	285.998	671.657	965.323	799.253	489.666	881.294	2664.23	3135.54	1.1769	0.619322
ENSG00000087494.16	PTHLH	0	0	0	0	0	0	0	0	0	0	#DIV/0!	NA
ENSG00000087495.17	PHACTR3	12.9006	8.45987	2.82235	3.17318	22.3589	20.4674	9.20041	6.71462	27.356	58.7414	2.1473	0.130591
ENSG00000087502.18	ERGIC2	512.505	602.531	464.748	589.154	512.312	292.684	471.265	473.381	2168.94	1749.64	0.806682	0.332976
ENSG00000087510.7	TFAP2C	0	0	0	0	0	0	0	0	0	0	#DIV/0!	NA
ENSG00000087586.18	AURKA	111.414	40.4194	59.2694	30.6741	35.9687	48.0985	44.9798	73.8608	241.777	202.908	0.839236	0.621318
ENSG00000087589.17	CASS4	4017.94	229.356	788.377	386.07	244.976	274.264	483.532	928.296	5421.75	1931.07	0.356171	0.0511184
ENSG00000087842.11	PIR	1.17278	1.87997	0	1.05773	0	0	1.02227	1.67866	4.11048	2.70092	0.657083	0.771468
ENSG00000087884.14	AAMDC	22.2828	85.5387	29.1643	57.1173	76.7981	83.9165	31.6903	17.6259	194.103	210.031	1.08206	0.856862
ENSG00000087903.13	RFX2	2672.76	171.077	561.648	310.972	241.088	303.941	410.951	350	3716.46	1305.98	0.351404	0.0296664
ENSG00000087995.16	METTL2A	262.703	174.837	393.248	234.815	241.088	215.931	282.146	336.57	1065.6	1075.74	1.00951	0.969997
ENSG00000088002.12	SULT2B1	9.38224	10.3398	7.52628	25.3854	19.4426	15.3506	16.3563	8.39328	52.6338	59.5427	1.13126	0.774015
ENSG00000088035.18	ALG6	246.284	407.954	232.374	367.031	337.328	307.011	261.7	311.391	1253.64	1217.43	0.971115	0.898787
ENSG00000088038.19	CNOT3	296.713	79.8987	190.979	126.927	102.073	111.548	145.162	126.738	694.518	485.521	0.699076	0.250497
ENSG00000088053.11	GP6	0	0	0	0	0	0	0	0	0	0	#DIV/0!	NA
ENSG00000088179.9	PTPN4	811.563	3093.49	1104.48	1973.72	1927.73	1208.6	1878.93	1928.77	6983.25	6944.03	0.994384	0.985686
ENSG00000088205.13	DDX18	637.992	1488.94	856.114	1043.98	1047.95	1276.14	704.342	1520.86	4027.02	4549.3	1.12969	0.65757
ENSG00000088247.18	KHSRP	4997.21	1738.03	6294.79	2775.48	1974.39	2492.93	3003.42	2944.36	15805.5	10415.1	0.658954	0.171939
ENSG00000088256.9	GNA11	253.32	69.5589	274.709	111.061	82.6309	134.062	145.162	162.83	708.65	524.684	0.7404	0.381516
ENSG00000088280.19	ASAP3	0	0	0	0	0	0	0	0	0	0	#DIV/0!	NA
ENSG00000088298.13	EDEM2	2417.1	494.432	1306.75	716.081	607.58	724.547	1058.05	888.848	4934.36	3279.02	0.664528	0.237088
ENSG00000088305.18	DNMT3B	23.4556	15.9797	15.0526	19.0391	34.0245	26.6077	26.5789	38.6091	73.527	125.82	1.71121	0.0807078
ENSG00000088320.4	REM1	0	0	0	0	1.94426	0	0	0	0	1.94426	#DIV/0!	0.701983
ENSG00000088325.16	TPX2	98.5135	97.7585	89.3745	19.0391	45.69	37.8648	46.002	62.9496	304.686	192.506	0.63182	0.204385
ENSG00000088340.17	FER1L4	3.51834	10.3398	27.2828	10.5773	8.74915	12.2805	13.2895	10.0719	51.7182	44.391	0.858325	0.729331
ENSG00000088356.6	PDRG1	227.519	101.518	323.63	112.119	113.739	93.1268	215.698	207.314	764.787	629.878	0.8236	0.570226
ENSG00000088367.23	EPB41L1	23.4556	7.51988	8.46706	6.34636	0.972128	8.18697	7.15587	18.4652	45.7889	34.7802	0.759577	0.643342
ENSG00000088386.17	SLC15A1	0	0	0	0	0	0	0	0	0	0	#DIV/0!	NA
ENSG00000088387.20	DOCK9	321.342	1649.67	849.528	1413.12	1350.29	943.549	863.816	1673.62	4233.67	4831.27	1.14115	0.702854
ENSG00000088448.14	ANKRD10	1050.81	1963.63	1515.6	1636.3	1718.72	1804.2	1470.02	1308.51	6166.35	6301.46	1.02191	0.923449
ENSG00000088451.11	TGDS	87.9585	124.078	66.7957	114.235	160.401	88.01	171.741	153.597	393.067	573.749	1.45967	0.157796
ENSG00000088538.13	DOCK3	26.9739	32.8995	54.5655	76.1563	55.4113	88.01	118.583	47.0023	190.595	309.007	1.62127	0.157343
ENSG00000088543.15	C3orf18	172.399	75.1988	342.446	196.737	149.708	97.2203	277.034	172.062	786.78	696.025	0.884649	0.727182
ENSG00000088682.14	COQ9	478.494	197.397	328.334	248.566	251.781	271.193	375.172	297.961	1252.79	1196.11	0.954755	0.862127
ENSG00000088726.16	TMEM40	510.159	183.297	167.46	119.523	453.012	379.671	324.059	186.331	980.439	1343.07	1.36987	0.373107
ENSG00000088727.14	KIF9	69.194	65.799	76.2035	49.7132	43.7458	78.7996	36.8016	36.0911	260.91	195.438	0.749064	0.31687
ENSG00000088756.13	ARHGAP28	0	0	0	0	0	0	0	0	0	0	#DIV/0!	NA
ENSG00000088766.12	CRLS1	64.5029	73.3188	62.0918	68.7523	71.9375	88.01	67.4696	61.2709	268.666	288.688	1.07452	0.763393
ENSG00000088782.5	DEFB127	0	0	0	0	0	0	0	0	0	0	#DIV/0!	NA
ENSG00000088808.18	PPP1R13B	201.718	298.915	515.55	363.858	245.948	235.375	425.263	407.913	1380.04	1314.5	0.952508	0.863204
ENSG00000088812.18	ATRN	1206.79	945.625	780.851	869.452	1085.87	1456.26	842.348	1214.51	3802.72	4598.98	1.20939	0.396899
ENSG00000088826.18	SMOX	1450.73	431.453	374.432	294.048	962.407	627.327	701.275	289.568	2550.66	2580.58	1.01173	0.975757
ENSG00000088827.13	SIGLEC1	1109.45	1504.92	305.755	719.254	599.803	720.454	2847.01	663.069	3639.38	4830.34	1.32724	0.502834
ENSG00000088832.18	FKBP1A	14941.2	2901.73	7499.93	3983.4	4585.53	5976.49	4712.65	5647.84	29326.3	20922.5	0.713439	0.329029
ENSG00000088833.18	NSFL1C	2858.06	1030.22	2064.08	933.973	996.431	1183.02	1060.09	1345.44	6886.34	4584.98	0.665808	0.168846
ENSG00000088836.14	SLC4A11	10.555	7.51988	21.638	16.9236	11.6655	13.3038	14.3117	7.55395	56.6366	46.8351	0.82694	0.63435
ENSG00000088854.13	C20orf194	586.39	459.653	251.189	362.8	561.89	913.871	409.929	406.235	1660.03	2291.92	1.38065	0.266583
ENSG00000088876.13	ZNF343	56.2934	95.8785	84.6706	67.6945	79.7145	75.7295	109.383	179.616	304.537	444.443	1.4594	0.194869
ENSG00000088881.21	EBF4	31.665	47.9392	95.0192	83.5604	31.1081	34.7946	187.075	78.8968	258.184	331.874	1.28542	0.558845
ENSG00000088882.8	CPXM1	9.38224	9.39985	24.4604	5.28863	2.91638	1.02337	43.9575	33.5731	48.5311	81.4704	1.67872	0.42263
ENSG00000088888.18	MAVS	7505.79	3285.25	4847.86	3689.35	4193.76	4682.95	4340.55	3642.68	19328.3	16859.9	0.872295	0.583098
ENSG00000088899.16	LZTS3	65.6756	65.799	489.208	111.061	64.1605	58.3322	82.8037	56.2349	731.744	261.531	0.357408	0.0187808
ENSG00000088926.14	F11	0	0	0	0	0	0	1.02227	0	0	1.02227	#DIV/0!	0.858314
ENSG00000088930.8	XRN2	2691.53	2146.93	1733.87	1753.71	2009.39	2527.73	1494.55	2482.73	8326.03	8514.4	1.02262	0.922107
ENSG00000088970.16	KIZ	157.152	518.872	184.394	309.914	290.666	234.352	168.674	264.388	1170.33	958.081	0.81864	0.519999
ENSG00000088986.11	DYNLL1	2623.51	825.307	1161.87	795.411	1234.6	1333.45	1498.64	1347.96	5406.09	5414.66	1.00158	0.995424
ENSG00000088992.18	TESC	805.699	171.077	492.03	231.642	218.729	345.9	362.905	277.817	1700.45	1205.35	0.708843	0.322368
ENSG00000089006.17	SNX5	857.302	936.225	676.424	883.202	1031.43	1297.64	856.66	1097.84	3353.15	4283.56	1.27747	0.235195
ENSG00000089009.16	RPL6	1833.05	2004.99	3554.28	2506.81	1973.42	2174.66	2657.89	4148.8	9899.14	10954.8	1.10664	0.704033
ENSG00000089012.14	SIRPG	486.703	423.933	1526.89	623.001	414.127	322.362	863.816	1088.61	3060.53	2688.91	0.878577	0.72795
ENSG00000089022.14	MAPKAPK5	456.211	917.426	680.187	826.085	884.637	927.175	580.648	888.009	2879.91	3280.47	1.13909	0.594367
ENSG00000089041.17	P2RX7	885.448	474.693	333.038	485.497	583.277	910.801	386.417	543.045	2178.68	2423.54	1.11239	0.716965
ENSG00000089048.15	ESF1	41.0473	172.017	30.1051	108.946	106.934	50.1452	74.6255	106.595	352.116	338.299	0.960763	0.918553
ENSG00000089050.16	RBBP9	197.027	213.377	309.518	205.199	203.175	183.184	231.032	344.124	925.121	961.515	1.03934	0.875961
ENSG00000089053.13	ANAPC5	2720.85	2413.88	2826.12	2276.23	2645.16	2745.71	2525	2162.11	10237.1	10078	0.984458	0.933127
ENSG00000089057.15	SLC23A2	1166.92	1185.32	909.739	1081	1143.22	1566.78	1014.09	1163.31	4342.97	4887.4	1.12536	0.566981
ENSG00000089060.12	SLC8B1	2673.94	979.465	2122.41	1464.95	1206.41	1366.2	1463.89	1388.25	7240.76	5424.75	0.749195	0.271673
ENSG00000089063.15	TMEM230	1319.38	752.928	1867.46	953.012	929.355	1037.7	1034.53	1522.54	4892.77	4524.13	0.924655	0.770267
ENSG00000089091.16	DZANK1	39.8745	66.739	54.5655	30.6741	50.5507	44.005	37.8239	46.163	191.853	178.543	0.930621	0.79489
ENSG00000089094.19	KDM2B	1454.25	1212.58	1910.73	1514.67	1420.28	1620	1505.8	1452.88	6092.23	5998.95	0.98469	0.938143
ENSG00000089101.19	CFAP61	0	1.87997	0	2.11545	0.972128	1.02337	0	2.51798	3.99542	4.51348	1.12966	0.917715
ENSG00000089116.4	LHX5	0	0	0	0	0	0	0	0	0	0	#DIV/0!	NA
ENSG00000089123.16	TASP1	94.9951	163.557	87.493	111.061	133.182	135.085	135.962	163.669	457.107	567.897	1.24237	0.372551
ENSG00000089127.15	OAS1	2973	1207.88	1063.09	1026	1320.15	1258.75	2744.79	1759.23	6269.96	7082.92	1.12966	0.704239
ENSG00000089154.11	GCN1	5106.28	2548.3	6978.74	3700.99	2905.69	3013.83	4711.63	3693.04	18334.3	14324.2	0.781278	0.368389
ENSG00000089157.16	RPLP0	19915	5194.36	38639	12080.3	7379.43	7639.47	16438.1	19295.3	75828.6	50752.3	0.669302	0.316985
ENSG00000089159.17	PXN	13834.1	2200.51	4726.5	3086.45	2138.68	2734.45	3186.41	2814.27	23847.6	10873.8	0.455971	0.0364484
ENSG00000089163.4	SIRT4	11.7278	5.63991	13.171	12.6927	19.4426	11.2571	20.4453	20.9832	43.2314	72.1282	1.66842	0.182944
ENSG00000089169.15	RPH3A	1263.08	238.756	122.302	298.279	70.9654	198.534	467.176	522.901	1922.42	1259.58	0.655203	0.398777
ENSG00000089177.19	KIF16B	152.461	244.396	127.947	309.914	209.008	302.918	257.611	317.266	834.718	1086.8	1.302	0.331582
ENSG00000089195.15	TRMT6	148.943	295.155	149.585	167.121	178.872	332.596	113.472	245.084	760.804	870.023	1.14356	0.660498
ENSG00000089199.10	CHGB	1.17278	0	7.52628	0	1.94426	1.02337	0	0	8.69906	2.96763	0.341144	0.437077
ENSG00000089220.5	PEBP1	1196.24	506.652	2596.57	1034.46	774.786	758.318	1115.29	1588.01	5333.91	4236.41	0.79424	0.510453
ENSG00000089225.20	TBX5	0	0	0	0	0	0	0	0	0	0	#DIV/0!	NA
ENSG00000089234.16	BRAP	803.354	571.511	697.121	457.996	493.841	554.667	448.775	792.325	2529.98	2289.61	0.90499	0.680179
ENSG00000089248.7	ERP29	2685.66	1088.5	3436.69	1427.93	1262.79	1447.05	1885.06	2392.92	8638.78	6987.83	0.80889	0.490025
ENSG00000089250.19	NOS1	0	0	0	0	0	0	0	0	0	0	#DIV/0!	NA
ENSG00000089280.19	FUS	3218.11	2715.62	3374.59	2609.41	2228.12	3007.69	1711.28	2785.73	11917.7	9732.81	0.816666	0.35515
ENSG00000089289.16	IGBP1	987.48	583.731	1537.24	583.865	609.524	645.747	843.371	1184.29	3692.32	3282.93	0.889125	0.694861
ENSG00000089327.15	FXYD5	5664.52	2464.64	7760.53	4430.82	2652.94	3639.11	4701.41	4738	20320.5	15731.5	0.774166	0.377092
ENSG00000089335.21	ZNF302	130.179	337.455	139.236	292.99	254.698	176.02	256.589	227.458	899.86	914.764	1.01656	0.955996
ENSG00000089351.15	GRAMD1A	9841.96	1684.45	5921.3	2614.7	1785.8	1909.61	3217.08	2993.04	20062.4	9905.53	0.493736	0.0566335
ENSG00000089356.19	FXYD3	0	0	0	0	0	0	0	0	0	0	#DIV/0!	NA
ENSG00000089472.17	HEPH	16.4189	7.51988	3.76314	0	7.77703	0	1.02227	0.839328	27.7019	9.63862	0.34794	0.245446
ENSG00000089486.17	CDIP1	75.0579	62.979	111.013	81.445	45.69	78.7996	83.8259	72.1822	330.494	280.498	0.848721	0.536929
ENSG00000089505.18	CMTM1	127.833	43.2393	22.5788	51.8286	45.69	36.8414	38.8462	53.717	245.48	175.095	0.713275	0.372246
ENSG00000089558.9	KCNH4	11.7278	2.81996	3.76314	8.46182	6.8049	3.07011	5.11134	2.51798	26.7727	17.5043	0.653813	0.473362
ENSG00000089597.18	GANAB	10580.8	3324.73	12448.5	5373.25	4033.36	4978.7	7668.03	6543.4	31727.3	23223.5	0.731973	0.331781
ENSG00000089639.11	GMIP	18183.9	2619.74	6107.57	3865.99	2505.17	3624.78	4115.65	3344.72	30777.2	13590.3	0.441571	0.0347019
ENSG00000089682.16	RBM41	100.859	295.155	119.48	182.987	208.035	116.664	144.14	160.312	698.481	629.151	0.900742	0.727088
ENSG00000089685.15	BIRC5	36.3562	26.3196	94.0784	2.11545	15.5541	19.4441	41.913	14.2686	158.87	91.1796	0.573927	0.304016
ENSG00000089692.9	LAG3	112.587	173.897	400.774	94.1377	101.101	105.407	203.431	120.863	781.396	530.803	0.679301	0.277857
ENSG00000089693.11	MLF2	5024.19	794.288	3287.1	1303.12	864.222	1233.16	1650.96	1640.89	10408.7	5389.23	0.517762	0.0825057
ENSG00000089723.10	OTUB2	0	0	0	0	0	0	0	0	0	0	#DIV/0!	NA
ENSG00000089737.17	DDX24	0	0	0	0	0	0	0	0	0	0	#DIV/0!	NA
ENSG00000089775.12	ZBTB25	343.624	1317.86	825.068	1221.67	1288.07	917.964	900.617	1056.71	3708.23	4163.37	1.12274	0.704788
ENSG00000089818.18	NECAP1	864.338	940.925	597.398	592.327	750.483	932.292	556.113	571.582	2994.99	2810.47	0.938391	0.790263
ENSG00000089820.16	ARHGAP4	10847	3789.08	10971.4	5559.41	4237.51	4937.77	5860.66	3912.11	31167	18948	0.607953	0.0858185
ENSG00000089847.12	ANKRD24	7.03668	14.0998	23.5196	26.4432	8.74915	17.3973	13.2895	15.9472	71.0992	55.3832	0.778956	0.533751
ENSG00000089876.12	DHX32	163.016	147.578	146.762	180.871	161.373	211.838	293.391	211.511	638.228	878.112	1.37586	0.162815
ENSG00000089902.10	RCOR1	3600.43	1359.22	893.745	1176.19	1547.63	2183.88	1269.66	1595.56	7029.59	6596.72	0.938422	0.847365
ENSG00000089916.18	GPATCH2L	1504.68	2262.54	858.936	1532.65	1934.54	1978.18	1172.54	1803.72	6158.8	6888.97	1.11856	0.675122
ENSG00000090006.18	LTBP4	817.427	482.212	1268.18	1009.07	649.382	626.303	760.567	568.225	3576.89	2604.48	0.72814	0.219009
ENSG00000090013.11	BLVRB	2127.42	313.955	836.357	543.672	558.002	678.495	905.729	816.666	3821.41	2958.89	0.774294	0.495782
ENSG00000090020.11	SLC9A1	3993.31	861.966	1791.25	1043.98	993.515	1191.2	1477.18	1053.36	7690.51	4715.25	0.613126	0.154249
ENSG00000090054.15	SPTLC1	1177.47	774.548	791.2	733.005	841.863	917.964	871.994	918.224	3476.22	3550.05	1.02124	0.918778
ENSG00000090060.19	PAPOLA	3691.91	5049.6	2599.39	3312.8	3753.39	3136.63	2422.77	4575.17	14653.7	13888	0.947745	0.828519
ENSG00000090061.17	CCNK	501.95	433.333	509.905	323.664	297.471	389.905	265.789	309.712	1768.85	1262.88	0.713953	0.126756
ENSG00000090097.22	PCBP4	197.027	97.7585	498.616	197.795	131.237	108.477	274.99	179.616	991.196	694.321	0.700488	0.330222
ENSG00000090104.12	RGS1	114.932	283.876	611.51	179.814	54.4392	46.0517	53.1579	57.0743	1190.13	210.723	0.177059	1.22737e-06
ENSG00000090238.12	YPEL3	11510.8	1057.48	5336.13	1961.03	1143.22	1217.81	2334.86	2420.62	19865.5	7116.51	0.358235	0.0199847
ENSG00000090263.16	MRPS33	195.854	136.298	336.801	200.968	118.6	124.851	207.52	334.892	869.921	785.863	0.903373	0.752602
ENSG00000090266.13	NDUFB2	292.022	194.577	401.715	254.912	236.227	260.96	313.836	293.765	1143.23	1104.79	0.966377	0.886292
ENSG00000090273.14	NUDC	706.013	326.175	1012.28	457.996	313.025	399.115	512.156	599.28	2502.47	1823.58	0.728711	0.292095
ENSG00000090316.16	MAEA	2753.69	750.108	1128.94	1079.94	813.671	882.146	1138.81	1227.1	5712.67	4061.72	0.711001	0.273079
ENSG00000090339.9	ICAM1	3433.9	561.171	1480.79	550.018	504.535	896.474	602.115	611.03	6025.88	2614.15	0.433821	0.0349968
ENSG00000090372.15	STRN4	5734.89	1268.04	2804.48	1751.6	1657.48	2095.87	1895.28	1579.61	11559	7228.24	0.625334	0.154004
ENSG00000090376.11	IRAK3	3361.19	2843.46	919.146	1518.9	2681.13	3813.08	1464.91	2889.8	8642.68	10848.9	1.25527	0.493081
ENSG00000090382.7	LYZ	65181.9	26614.7	35330.2	12988.9	35473.9	37933.3	36873.2	45361.5	140116	155642	1.11081	0.745204
ENSG00000090402.8	SI	0	0	0	0	0	0	0	0	0	0	#DIV/0!	NA
ENSG00000090432.7	MUL1	1637.2	272.596	1456.33	456.938	336.356	421.629	738.077	625.299	3823.07	2121.36	0.554885	0.13165
ENSG00000090447.12	TFAP4	596.945	351.554	1110.13	601.847	393.712	370.461	498.866	601.798	2660.47	1864.84	0.700942	0.217918
ENSG00000090470.15	PDCD7	722.432	299.855	843.884	571.173	464.677	395.021	655.273	693.285	2437.34	2208.26	0.90601	0.728482
ENSG00000090487.11	SPG21	4640.69	1211.64	2681.24	1521.01	1404.73	1858.44	1766.48	2408.03	10054.6	7437.68	0.739731	0.346671
ENSG00000090512.12	FETUB	0	0	0	0	0	0	0	0	0	0	#DIV/0!	NA
ENSG00000090520.12	DNAJB11	181.781	391.034	197.565	262.316	324.691	347.946	158.451	196.403	1032.7	1027.49	0.99496	0.98457
ENSG00000090530.10	P3H2	28.1467	5.63991	3.76314	1.05773	21.3868	30.7011	4.08907	33.5731	38.6075	89.7501	2.32468	0.161511
ENSG00000090534.20	THPO	1.17278	1.87997	0	0	1.94426	0	1.02227	0.839328	3.05275	3.80585	1.2467	0.870508
ENSG00000090539.15	CHRD	0	0	0	1.05773	0	0	0	0.839328	1.05773	0.839328	0.79352	0.979574
ENSG00000090554.13	FLT3LG	10.555	42.2993	33.8682	64.5213	72.9096	40.9349	50.0911	52.8776	151.244	216.813	1.43353	0.328519
ENSG00000090565.17	RAB11FIP3	4.69112	40.4194	14.1118	49.7132	36.9409	44.005	22.4899	5.87529	108.935	109.311	1.00345	0.999395
ENSG00000090581.11	GNPTG	1769.72	542.371	1565.47	838.777	566.751	858.609	890.395	822.541	4716.34	3138.3	0.665409	0.174967
ENSG00000090612.22	ZNF268	75.0579	179.537	70.5588	186.16	188.593	85.9632	141.073	235.012	511.314	650.641	1.27249	0.472573
ENSG00000090615.15	GOLGA3	2849.85	1566.02	3886.38	1990.64	1759.55	1955.66	2263.3	2241.84	10292.9	8220.36	0.798644	0.380921
ENSG00000090621.15	PABPC4	2832.26	1550.98	3806.41	2273.06	1858.71	2603.46	2421.75	3264.15	10462.7	10148.1	0.969927	0.907481
ENSG00000090659.18	CD209	50.4295	20.6797	17.8749	10.5773	15.5541	47.0751	28.6235	47.0023	99.5614	138.255	1.38864	0.417715
ENSG00000090661.12	CERS4	1112.97	374.114	1030.16	523.575	383.991	362.274	756.478	653.836	3040.82	2156.58	0.70921	0.280487
ENSG00000090674.16	MCOLN1	1254.87	341.215	775.206	426.264	313.997	518.849	497.844	355.875	2797.56	1686.57	0.602871	0.114684
ENSG00000090686.16	USP48	710.704	1519.96	592.694	969.936	1163.64	1197.34	712.52	1021.46	3793.29	4094.96	1.07953	0.780924
ENSG00000090776.6	EFNB1	766.998	155.098	372.551	312.029	320.802	344.876	424.241	352.518	1606.68	1442.44	0.897778	0.742984
ENSG00000090857.14	PDPR	1562.14	1010.48	1206.09	683.292	899.219	1090.91	1005.91	823.38	4462	3819.42	0.855989	0.521935
ENSG00000090861.17	AARS	1130.56	497.252	1174.1	816.565	682.434	680.542	1073.38	1050.84	3618.48	3487.19	0.963719	0.891265
ENSG00000090863.12	GLG1	7978.42	5578.81	10500.1	5660.95	5584.88	5960.12	6343.17	9611.98	29718.3	27500.1	0.925361	0.757129
ENSG00000090889.12	KIF4A	22.2828	18.7997	18.8157	0	15.5541	9.21034	10.2227	6.71462	59.8982	41.7017	0.696209	0.518235
ENSG00000090905.19	TNRC6A	19.9373	103.398	53.6247	68.7523	78.7424	80.8464	48.0466	45.3237	245.713	252.959	1.02949	0.941658
ENSG00000090924.15	PLEKHG2	835.019	742.588	1501.49	1097.92	726.18	869.866	1027.38	757.913	4177.02	3381.34	0.809509	0.380295
ENSG00000090932.11	DLL3	0	0.939985	2.82235	1.05773	2.91638	0	11.2449	5.87529	4.82007	20.0366	4.15692	0.13306
ENSG00000090971.5	NAT14	76.2307	32.8995	78.0851	40.1936	34.0245	51.1686	50.0911	54.5563	227.409	189.84	0.834798	0.560436
ENSG00000090975.14	PITPNM2	1768.55	1253.94	2384.89	1498.8	1643.87	1385.65	2003.64	1029.85	6906.18	6063.01	0.877911	0.602453
ENSG00000090989.18	EXOC1	490.222	673.969	219.203	492.901	517.172	454.377	355.749	531.294	1876.29	1858.59	0.990565	0.973309
ENSG00000091009.8	RBM27	280.294	569.631	233.315	409.34	425.792	366.367	315.881	561.51	1492.58	1669.55	1.11857	0.683965
ENSG00000091010.6	POU4F3	2.34556	0	0	2.11545	0	1.02337	2.04453	2.51798	4.46101	5.58589	1.25216	0.831525
ENSG00000091039.17	OSBPL8	6337.7	4386.91	1768.67	3557.14	3070.95	3168.36	2063.96	4744.72	16050.4	13048	0.812937	0.505464
ENSG00000091073.20	DTX2	1069.57	251.916	313.281	310.972	263.447	281.427	339.393	307.194	1945.74	1191.46	0.612342	0.153681
ENSG00000091106.19	NLRC4	1030.87	438.033	113.835	340.588	663.964	657.005	516.245	923.26	1923.33	2760.47	1.43526	0.351505
ENSG00000091127.14	PUS7	78.5762	104.338	102.546	75.0986	153.596	126.898	85.8705	163.669	360.559	530.034	1.47003	0.127422
ENSG00000091128.13	LAMB4	0	0	0	0	0	0	0	0	0	0	#DIV/0!	NA
ENSG00000091129.21	NRCAM	7.03668	397.614	89.3745	258.085	67.0768	69.5893	88.9373	202.278	752.11	427.881	0.568908	0.30182
ENSG00000091136.15	LAMB1	49.2567	377.874	63.9733	255.97	365.52	241.516	148.229	124.22	747.074	879.485	1.17724	0.711827
ENSG00000091137.14	SLC26A4	1.17278	0.939985	1.88157	3.17318	3.88851	12.2805	9.20041	3.35731	7.16751	28.7267	4.0079	0.0409493
ENSG00000091138.13	SLC26A3	1.17278	2.81996	0.940784	2.11545	2.91638	1.02337	13.2895	4.19664	7.04897	21.4259	3.03957	0.152492
ENSG00000091140.14	DLD	541.824	840.347	442.169	555.307	566.751	621.187	422.196	789.807	2379.65	2399.94	1.00853	0.972418
ENSG00000091157.14	WDR7	804.527	1454.16	781.792	977.34	1330.84	1197.34	912.885	1293.4	4017.82	4734.48	1.17837	0.487593
ENSG00000091164.13	TXNL1	735.333	729.429	819.423	609.251	629.939	687.706	653.229	794.843	2893.44	2765.72	0.955859	0.815841
ENSG00000091181.20	IL5RA	467.939	39.4794	203.209	31.7318	48.6064	19.4441	78.7146	125.899	742.36	272.664	0.367294	0.0644903
ENSG00000091262.17	ABCC6	26.9739	16.9197	4.70392	8.46182	12.6377	5.11686	32.7126	0	57.0594	50.4671	0.884466	0.852019
ENSG00000091317.8	CMTM6	5882.66	2223.07	2144.05	1742.08	2503.23	3284	2110.98	3062.71	11991.9	10960.9	0.914031	0.772378
ENSG00000091409.16	ITGA6	492.567	1989.01	1330.27	1564.38	1745.94	1045.89	1021.25	2609.47	5376.22	6422.54	1.19462	0.601849
ENSG00000091428.18	RAPGEF4	3.51834	22.5596	8.46706	7.40409	4.86064	9.21034	7.15587	9.2326	41.9491	30.4595	0.726105	0.517244
ENSG00000091436.17	MAP3K20	381.153	323.355	94.0784	198.853	314.97	386.834	165.607	403.717	997.439	1271.13	1.27439	0.473862
ENSG00000091482.8	SMPX	0	0	0	0	0	0	0	0	0	0	#DIV/0!	NA
ENSG00000091483.8	FH	487.876	365.654	420.531	350.108	367.464	433.91	378.239	497.721	1624.17	1677.33	1.03273	0.874719
ENSG00000091490.11	SEL1L3	1115.31	985.105	1802.54	1299.95	1764.41	1114.45	1796.12	1765.11	5202.91	6440.09	1.23779	0.370489
ENSG00000091513.16	TF	0	8.45987	0.940784	6.34636	3.88851	4.09349	2.04453	0	15.747	10.0265	0.636726	0.600845
ENSG00000091527.16	CDV3	4396.75	3818.22	3690.7	3046.25	3485.08	4438.36	2683.45	5536.2	14951.9	16143.1	1.07967	0.745492
ENSG00000091536.19	MYO15A	57.4662	46.0593	46.0984	59.2327	64.1605	68.5659	36.8016	26.0192	208.857	195.547	0.936275	0.827149
ENSG00000091542.9	ALKBH5	6826.75	1723.93	8840.55	2972.21	2096.88	2668.95	3926.53	3396.76	20363.4	12089.1	0.593668	0.13981
ENSG00000091583.11	APOH	0	0	0	0	0	0	0	0	0	0	#DIV/0!	NA
ENSG00000091592.16	NLRP1	7349.81	4948.08	4627.72	4918.43	4591.36	5889.5	4198.45	3255.75	21844	17935.1	0.821051	0.394925
ENSG00000091622.16	PITPNM3	8.20946	12.2198	4.70392	10.5773	11.6655	21.4908	13.2895	18.4652	35.7105	64.911	1.8177	0.14298
ENSG00000091640.8	SPAG7	470.285	237.816	679.246	331.069	266.363	283.474	322.014	400.359	1718.42	1272.21	0.740339	0.282941
ENSG00000091651.9	ORC6	7.03668	44.1793	11.2894	15.8659	13.6098	19.4441	13.2895	17.6259	78.3713	63.9692	0.816233	0.637913
ENSG00000091656.19	ZFHX4	1.17278	0.939985	0	2.11545	1.94426	0	0	2.51798	4.22822	4.46224	1.05535	0.947263
ENSG00000091664.9	SLC17A6	0	0	0	0	0	0	0	0	0	0	#DIV/0!	NA
ENSG00000091704.10	CPA1	0	0	0	2.11545	4.86064	0	2.04453	2.51798	2.11545	9.42316	4.45444	0.269138
ENSG00000091732.17	ZC3HC1	195.854	105.278	198.506	147.024	183.732	147.366	234.099	273.621	646.662	838.818	1.29715	0.317118
ENSG00000091831.24	ESR1	38.7017	283.876	75.2628	163.948	192.481	190.347	95.0709	119.185	561.788	597.084	1.06283	0.879999
ENSG00000091844.8	RGS17	2.34556	24.4396	1.88157	21.1545	31.1081	8.18697	12.2672	15.9472	49.8213	67.5095	1.35503	0.596508
ENSG00000091879.14	ANGPT2	41.0473	277.296	41.3945	202.026	274.14	225.142	120.628	88.1294	561.763	708.039	1.26039	0.605558
ENSG00000091947.10	TMEM101	615.709	153.218	561.648	330.011	235.255	289.614	533.624	486.81	1660.59	1545.3	0.930577	0.833375
ENSG00000091972.18	CD200	107.896	59.2191	128.887	163.948	75.826	19.4441	104.271	102.398	459.95	301.939	0.656461	0.261517
ENSG00000091986.16	CCDC80	10.555	70.4989	15.0526	59.2327	129.293	29.6778	64.4028	23.5012	155.339	246.875	1.58926	0.344183
ENSG00000092009.10	CMA1	0	3.75994	0.940784	0	0	0	0	0.839328	4.70073	0.839328	0.178553	0.411965
ENSG00000092010.15	PSME1	0	0	0	0	0	0	0	0	0	0	#DIV/0!	NA
ENSG00000092020.11	PPP2R3C	390.536	249.096	212.617	273.951	245.948	273.24	184.008	293.765	1126.2	996.961	0.885244	0.614966
ENSG00000092036.19	HAUS4	419.855	78.9588	285.058	106.83	109.85	113.594	175.83	181.295	890.702	580.569	0.651811	0.252378
ENSG00000092051.17	JPH4	112.587	35.7194	49.8616	55.0018	31.1081	82.8931	69.5142	44.4844	253.17	228	0.900581	0.766888
ENSG00000092054.13	MYH7	0	0	0	0	0	0	0	0	0	0	#DIV/0!	NA
ENSG00000092067.6	CEBPE	337.76	10.3398	77.1443	50.7709	26.2475	30.7011	100.182	60.4316	476.016	217.562	0.457049	0.156233
ENSG00000092068.20	SLC7A8	104.377	69.5589	146.762	48.6554	30.136	26.6077	176.852	105.755	369.354	339.351	0.918769	0.845124
ENSG00000092094.11	OSGEP	419.855	392.914	435.583	383.955	403.433	377.624	388.462	383.573	1632.31	1553.09	0.95147	0.785813
ENSG00000092096.18	SLC22A17	71.5395	38.5394	173.104	125.87	80.6866	52.192	150.273	91.4867	409.053	374.639	0.915869	0.809281
ENSG00000092098.17	RNF31	0	0	0	0	0	0	0	0	0	0	#DIV/0!	NA
ENSG00000092108.22	SCFD1	613.364	2083.95	667.957	1097.92	1591.37	1556.55	705.364	801.558	4463.19	4654.84	1.04294	0.901922
ENSG00000092140.16	G2E3	240.42	783.948	292.584	565.884	589.11	503.499	319.97	383.573	1882.84	1796.15	0.953961	0.879759
ENSG00000092148.13	HECTD1	1591.46	2949.67	1094.13	2156.71	2616.97	2137.82	1582.47	2435.73	7791.97	8772.99	1.1259	0.662506
ENSG00000092199.18	HNRNPC	10533.9	5725.45	12305.5	5318.25	5818.19	6638.61	6790.92	7737.76	33883.1	26985.5	0.79643	0.384261
ENSG00000092200.13	RPGRIP1	94.9951	100.578	36.6906	55.0018	65.1326	133.038	38.8462	63.7889	287.266	300.806	1.04713	0.895396
ENSG00000092201.10	SUPT16H	908.904	1315.04	951.133	992.148	1086.84	1108.31	741.144	2065.59	4167.22	5001.88	1.20029	0.50046
ENSG00000092203.15	TOX4	3671.97	1248.3	2767.79	1424.76	1356.12	1661.96	1535.45	2053.83	9112.82	6607.35	0.725062	0.271404
ENSG00000092208.19	GEMIN2	90.304	61.099	97.8416	78.2718	103.046	68.5659	108.36	87.2901	327.516	367.262	1.12135	0.643106
ENSG00000092295.12	TGM1	0	0	0	0	0	0	0	0	0	0	#DIV/0!	NA
ENSG00000092330.18	TINF2	0	0	0	0	0	0	0	0	0	0	#DIV/0!	NA
ENSG00000092345.14	DAZL	0	5.63991	1.88157	12.6927	7.77703	1.02337	2.04453	0	20.2142	10.8449	0.536501	0.488435
ENSG00000092377.15	TBL1Y	0	0.939985	0	2.11545	0	0	0	0	3.05544	0	0	0.515492
ENSG00000092421.17	SEMA6A	28.1467	194.577	27.2828	120.581	150.68	88.01	44.9798	65.4676	370.587	349.137	0.942119	0.893538
ENSG00000092439.16	TRPM7	811.563	1962.69	810.015	1283.02	1454.3	1166.64	870.972	1410.91	4867.29	4902.83	1.0073	0.979222
ENSG00000092445.12	TYRO3	9.38224	2.81996	8.46706	1.05773	3.88851	2.04674	9.20041	6.71462	21.727	21.8503	1.00568	0.985223
ENSG00000092470.12	WDR76	75.0579	207.737	209.795	135.389	130.265	101.314	124.717	191.367	627.979	547.662	0.872103	0.645601
ENSG00000092529.25	CAPN3	83.2673	264.136	47.0392	179.814	254.698	364.32	106.316	108.273	574.256	833.607	1.45163	0.366365
ENSG00000092531.10	SNAP23	412.818	346.855	240.841	203.084	352.883	353.063	273.968	298.801	1203.6	1278.71	1.06241	0.802659
ENSG00000092607.15	TBX15	0	0	0	1.05773	0	0	0	0	1.05773	0	0	0.818303
ENSG00000092621.13	PHGDH	111.414	68.6189	345.268	100.484	49.5785	42.9816	141.073	140.168	625.785	373.801	0.597331	0.216609
ENSG00000092758.18	COL9A3	187.645	13.1598	82.789	22.2123	8.74915	11.2571	39.8684	26.8585	305.806	86.7331	0.283622	0.0193699
ENSG00000092820.18	EZR	5668.04	2208.03	9299.65	3879.74	3001.93	3630.92	4753.54	4085.01	21055.5	15471.4	0.734793	0.326265
ENSG00000092841.19	MYL6	11426.4	1970.21	7138.67	2851.63	3104.98	3360.75	4432.55	4076.61	23386.9	14974.9	0.640311	0.219815
ENSG00000092847.13	AGO1	4280.64	2490.96	3332.26	2329.11	2937.77	3513.23	2376.77	3370.74	12433	12198.5	0.981142	0.935119
ENSG00000092850.12	TEKT2	4.69112	6.5799	3.76314	2.11545	3.88851	2.04674	12.2672	2.51798	17.1496	20.7204	1.20822	0.777746
ENSG00000092853.14	CLSPN	26.9739	101.518	14.1118	8.46182	27.2196	22.5142	19.4231	16.7866	151.066	85.9434	0.568913	0.248159
ENSG00000092871.17	RFFL	2981.21	871.366	1506.2	1027.05	895.33	989.6	1008.98	1290.89	6385.82	4184.79	0.655326	0.165265
ENSG00000092929.12	UNC13D	17481.5	2682.72	9844.37	4432.93	3711.59	4002.41	5808.52	4096.76	34441.5	17619.3	0.511571	0.0711227
ENSG00000092931.11	MFSD11	560.589	332.755	483.563	337.415	407.322	454.377	426.285	373.501	1714.32	1661.48	0.969179	0.888901
ENSG00000092964.18	DPYSL2	9303.66	2723.14	4067.95	3373.09	3732.97	5960.12	3865.19	5318.82	19467.8	18877.1	0.969656	0.920932
ENSG00000092969.12	TGFB2	2.34556	10.3398	6.58549	5.28863	26.2475	27.631	10.2227	10.0719	24.5595	74.1731	3.02014	0.0215079
ENSG00000092978.11	GPATCH2	91.4768	243.456	54.5655	176.64	224.562	217.978	124.717	174.58	566.139	741.837	1.31034	0.429393
ENSG00000093000.19	NUP50	3667.28	1980.55	1614.39	1719.86	2134.79	1803.18	1716.39	2990.52	8982.08	8644.89	0.962459	0.888254
ENSG00000093009.11	CDC45	31.665	23.4996	12.2302	3.17318	9.72128	12.2805	11.2449	6.71462	70.5681	39.9613	0.56628	0.237669
ENSG00000093010.15	COMT	1705.22	395.734	1058.38	765.794	762.148	1078.63	908.796	870.383	3925.13	3619.96	0.922252	0.795091
ENSG00000093072.18	ADA2	26947	8769.12	16216.3	11785.2	10856.7	17213.1	14540.7	12853.5	63717.6	55464	0.870467	0.627159
ENSG00000093100.13	AC016026.1	1.17278	1.87997	3.76314	4.23091	5.83277	11.2571	5.11134	0	11.0468	22.2012	2.00974	0.363249
ENSG00000093134.15	VNN3	2006.63	168.257	754.509	284.529	184.704	157.599	198.32	432.254	3213.92	972.877	0.302707	0.010392
ENSG00000093144.19	ECHDC1	524.232	668.33	348.09	624.059	399.545	512.709	506.022	690.767	2164.71	2109.04	0.974284	0.915862
ENSG00000093167.18	LRRFIP2	711.877	1135.5	364.084	646.271	1126.7	1149.25	560.202	470.863	2857.73	3307.01	1.15721	0.649914
ENSG00000093183.14	SEC22C	432.756	588.431	469.451	546.845	616.329	523.966	558.158	649.64	2037.48	2348.09	1.15245	0.471826
[truncated: 58,605 more rows]
