# Supplementary material for: Anti-inflammatory effects of vagus nerve stimulation in pediatric patients with epilepsy
Source: Front Immunol. 2023 Feb 10;14:1093574. doi: 10.3389/fimmu.2023.1093574 (PMC9951815; doi:10.3389/fimmu.2023.1093574)
Supplement: Supplementary file 2 [file Table_2.xlsx]

## Sheet: Upregulated>2 (pvalue=0.05)
GENE ID	GENE NAME	Control-1	Control-4	Control-3	Control-2	Treated-2	Treated-1	Treated-4	Treated-3	Sum control	Sum treated	Fold change	p-value
ENSG00000204792.2	LINC01291	3.51834	1.87997	0	2.11545	1.94426	2.04674	98.1377	198.921	7.51376	301.049	40.0664	0.018971
ENSG00000164935.6	DCSTAMP	0	0	0.940784	0	7.77703	11.2571	9.20041	1.67866	0.940784	29.9132	31.796	0.00195425
ENSG00000248334.6	WHAMMP2	1.17278	0	0	0	6.8049	16.3739	11.2449	0	1.17278	34.4238	29.3523	0.00695152
ENSG00000256875.2	AC079031.2	0	0	0	1.05773	21.3868	5.11686	0	0.839328	1.05773	27.343	25.8507	0.0304316
ENSG00000243307.2	POM121L6P	0	0.939985	0	0	5.83277	10.2337	4.08907	2.51798	0.939985	22.6735	24.1212	0.00633533
ENSG00000226808.3	LINC00840	0	0.939985	0	0	4.86064	3.07011	11.2449	3.35731	0.939985	22.533	23.9717	0.00687342
ENSG00000271484.1	ABI1P1	0	0.939985	0	0	4.86064	2.04674	5.11134	9.2326	0.939985	21.2513	22.6081	0.00830385
ENSG00000285918.1		0	0	0.940784	0	3.88851	6.14023	4.08907	2.51798	0.940784	16.6358	17.6829	0.0196261
ENSG00000138315.13	OIT3	0	0	0	1.05773	5.83277	2.04674	10.2227	0	1.05773	18.1022	17.1142	0.050016
ENSG00000240305.1	AC091152.1	0	0	0	1.05773	10.6934	4.09349	2.04453	0.839328	1.05773	17.6708	16.7064	0.0317238
ENSG00000228055.3	LINC00864	0	0.939985	0	0	6.8049	3.07011	2.04453	3.35731	0.939985	15.2769	16.2522	0.0293043
ENSG00000262980.2	OR52L2P	0	0.939985	0	0	4.86064	5.11686	4.08907	0.839328	0.939985	14.9059	15.8576	0.0374248
ENSG00000132832.10	AL139352.1	0	0.939985	0	0	4.86064	5.11686	3.0668	1.67866	0.939985	14.723	15.663	0.0330603
ENSG00000267147.2	LINC01842	0	0.939985	0	0	0.972128	3.07011	4.08907	5.87529	0.939985	14.0066	14.9009	0.0433782
ENSG00000237475.2	RPL7P53	0	0.939985	0	0	3.88851	4.09349	5.11134	0.839328	0.939985	13.9327	14.8222	0.0453452
ENSG00000267583.5	AC007998.3	0	0.939985	0	0	3.88851	2.04674	5.11134	2.51798	0.939985	13.5646	14.4306	0.0412939
ENSG00000259138.1	AL049780.2	0	0	1.88157	0	4.86064	8.18697	6.1336	5.87529	1.88157	25.0565	13.3168	0.006388
ENSG00000269226.7	TMSB15B	0	0	1.88157	0	8.74915	2.04674	9.20041	2.51798	1.88157	22.5143	11.9657	0.0197272
ENSG00000239908.3	RN7SL75P	0	1.87997	0.940784	0	8.74915	4.09349	12.2672	4.19664	2.82075	29.3065	10.3896	0.0057829
ENSG00000287740.1		0	0.939985	1.88157	0	20.4147	4.09349	1.02227	3.35731	2.82155	28.8878	10.2382	0.0200361
ENSG00000118702.10	GHRH	0	0.939985	0	1.05773	1.94426	5.11686	8.17814	4.19664	1.99771	19.4359	9.72907	0.021293
ENSG00000202502.1	RNA5SP151	0	0.939985	0	1.05773	1.94426	10.2337	2.04453	4.19664	1.99771	18.4191	9.22012	0.0330104
ENSG00000249487.7	LINC01586	0	0	0	2.11545	4.86064	5.11686	5.11134	4.19664	2.11545	19.2855	9.11647	0.0246871
ENSG00000279907.1	AC018695.7	0	1.87997	0	0	3.88851	5.11686	6.1336	1.67866	1.87997	16.8176	8.94569	0.0462046
ENSG00000228697.4	AL023755.1	0	0.939985	0	1.05773	5.83277	6.14023	3.0668	2.51798	1.99771	17.5578	8.78895	0.0291894
ENSG00000223813.3	AC007255.1	0	2.81996	0	0	8.74915	10.2337	3.0668	2.51798	2.81996	24.5677	8.71207	0.0270898
ENSG00000225511.7	LINC00475	0	0	0	3.17318	14.5819	3.07011	2.04453	7.55395	3.17318	27.2505	8.58776	0.0270948
ENSG00000174640.15	SLCO2A1	1.17278	0	0	4.23091	17.4983	6.14023	21.4676	0.839328	5.40369	45.9455	8.50262	0.0142108
ENSG00000224074.3	LINC00691	0	0.939985	0	1.05773	5.83277	3.07011	6.1336	1.67866	1.99771	16.7151	8.36714	0.0385173
ENSG00000222986.1	RNU5A-5P	0	2.81996	0	3.17318	13.6098	26.6077	5.11134	1.67866	5.99314	47.0074	7.84355	0.0118479
ENSG00000243968.2	RN7SL402P	0	0.939985	1.88157	1.05773	4.86064	17.3973	6.1336	0.839328	3.87928	29.2309	7.53513	0.0211169
ENSG00000278599.6	TBC1D3E	4.69112	0	1.88157	0	3.88851	39.9115	3.0668	2.51798	6.57269	49.3848	7.51364	0.0261027
ENSG00000279764.1	AC009102.3	0	0	0	3.17318	5.83277	5.11686	10.2227	2.51798	3.17318	23.6903	7.46578	0.0327547
ENSG00000277250.1	RF00017	0	0.939985	0	2.11545	6.8049	9.21034	4.08907	2.51798	3.05544	22.6223	7.40394	0.0238893
ENSG00000202414.1	RF00019	1.17278	0	0.940784	0	5.83277	3.07011	3.0668	3.35731	2.11356	15.327	7.25173	0.0467507
ENSG00000250081.1	AC025176.1	0	0	0	3.17318	5.83277	7.1636	4.08907	5.87529	3.17318	22.9607	7.23587	0.0287203
ENSG00000200033.1	RNU6-403P	1.17278	0.939985	0.940784	0	3.88851	9.21034	1.02227	7.55395	3.05355	21.6751	7.09832	0.0281407
ENSG00000259056.1	DUXAP1	0	3.75994	0	1.05773	10.6934	1.02337	12.2672	10.0719	4.81767	34.0559	7.06896	0.0210312
ENSG00000275708.1	MIR3648-1	872.548	79.8987	449.695	29.6164	2618.91	375.577	5058.18	2063.07	1431.76	10115.7	7.06526	0.0012716
ENSG00000284677.1	AL031985.4	0	2.81996	0.940784	0	5.83277	6.14023	6.1336	8.39328	3.76074	26.4999	7.04645	0.0146238
ENSG00000279118.1	AC093535.2	2.34556	0.939985	0	1.05773	4.86064	7.1636	5.11134	12.5899	4.34327	29.7255	6.84403	0.00859944
ENSG00000111907.21	TPD52L1	1.17278	1.87997	1.88157	0	6.8049	1.02337	15.334	9.2326	4.93432	32.3949	6.56522	0.0165727
ENSG00000130962.18	PRRG1	1.17278	0.939985	0.940784	5.28863	5.83277	17.3973	19.4231	10.9113	8.34218	53.5644	6.42091	0.00203672
ENSG00000273297.2	AC009275.1	0	0.939985	1.88157	1.05773	4.86064	7.1636	10.2227	2.51798	3.87928	24.7649	6.38389	0.0209764
ENSG00000250006.2	AC008638.2	0	0	0.940784	2.11545	4.86064	6.14023	5.11134	3.35731	3.05624	19.4695	6.37042	0.0360959
ENSG00000201358.1	RN7SKP193	0	1.87997	0	2.11545	8.74915	8.18697	4.08907	4.19664	3.99542	25.2218	6.31268	0.0222313
ENSG00000264370.1	MIR3125	1.17278	0.939985	0.940784	0	3.88851	1.02337	5.11134	9.2326	3.05355	19.2558	6.30605	0.0421047
ENSG00000149256.16	TENM4	2.34556	11.2798	8.46706	10.5773	19.4426	85.9632	8.17814	91.4867	32.6697	205.071	6.27709	0.000621582
ENSG00000234848.1	AC008758.2	0	1.87997	0	2.11545	3.88851	5.11686	2.04453	11.7506	3.99542	22.8005	5.70665	0.0448371
ENSG00000211834.1	TRAJ57	0	2.81996	0	2.11545	13.6098	1.02337	4.08907	9.2326	4.93541	27.9548	5.66414	0.0453249
ENSG00000181333.12	HEPHL1	2.34556	0.939985	1.88157	0	15.5541	2.04674	8.17814	3.35731	5.16711	29.1362	5.63879	0.027536
ENSG00000242551.2	POU5F1P6	0	1.87997	0	6.34636	10.6934	27.631	4.08907	3.35731	8.22633	45.7708	5.56394	0.0322193
ENSG00000223754.1	AC008073.1	0	3.75994	0	1.05773	9.72128	11.2571	4.08907	1.67866	4.81767	26.7461	5.55167	0.0490905
ENSG00000211716.2	TRBV9	2.34556	0	4.70392	3.17318	45.69	6.14023	1.02227	3.35731	10.2227	56.2098	5.49855	0.0388052
ENSG00000177508.12	IRX3	1.17278	0	3.76314	3.17318	0.972128	9.21034	32.7126	1.67866	8.1091	44.5737	5.49675	0.0462425
ENSG00000226272.5	ARHGAP26-AS1	9.38224	59.2191	6.58549	26.4432	67.0768	429.816	23.5121	10.0719	101.63	530.477	5.21969	0.0140645
ENSG00000169760.17	NLGN1	0	0	3.76314	2.11545	10.6934	10.2337	1.02227	8.39328	5.87859	30.3427	5.16155	0.046347
ENSG00000253873.6	PCDHGA11	1.17278	2.81996	1.88157	1.05773	15.5541	6.14023	12.2672	1.67866	6.93203	35.6401	5.14137	0.0186392
ENSG00000270106.6	TSNAX-DISC1	4.69112	10.3398	0	6.34636	11.6655	76.7529	6.1336	13.4292	21.3773	107.981	5.05121	0.0147801
ENSG00000261159.1	AC112484.3	1.17278	3.75994	0	3.17318	20.4147	5.11686	10.2227	3.35731	8.1059	39.1115	4.82507	0.0250897
ENSG00000232032.1	AC079781.2	0	1.87997	0	3.17318	8.74915	4.09349	8.17814	3.35731	5.05315	24.3781	4.82433	0.0494745
ENSG00000138028.16	CGREF1	1.17278	0	0	6.34636	10.6934	7.1636	10.2227	7.55395	7.51914	35.6336	4.73906	0.0334712
ENSG00000242082.2	SLC5A4-AS1	4.69112	7.51988	1.88157	2.11545	5.83277	8.18697	52.1356	9.2326	16.208	75.388	4.65128	0.0128498
ENSG00000181234.10	TMEM132C	1.17278	0.939985	3.76314	1.05773	1.94426	11.2571	12.2672	6.71462	6.93363	32.1832	4.64161	0.0280138
ENSG00000277152.1	AC110048.2	2.34556	6.5799	0	14.8082	63.1883	30.7011	7.15587	8.39328	23.7336	109.439	4.61112	0.0218016
ENSG00000219392.1	ZNF602P	1.17278	2.81996	0.940784	4.23091	16.5262	11.2571	5.11134	9.2326	9.16443	42.1272	4.59682	0.00988287
ENSG00000151468.11	CCDC3	9.38224	2.81996	0.940784	6.34636	16.5262	30.7011	37.8239	3.35731	19.4893	88.4085	4.53625	0.00922855
ENSG00000256590.2	TRDV3	5.8639	3.75994	7.52628	4.23091	71.9375	3.07011	8.17814	12.5899	21.381	95.7757	4.47947	0.0160823
ENSG00000229656.7	ITGB1-DT	0	0.939985	0.940784	5.28863	14.5819	8.18697	5.11134	4.19664	7.1694	32.0769	4.47413	0.0386433
ENSG00000226842.1	AL158834.1	1.17278	0.939985	2.82235	3.17318	11.6655	6.14023	9.20041	9.2326	8.1083	36.2388	4.46934	0.0115132
ENSG00000236521.1	NPAP1P4	0	7.51988	1.88157	5.28863	24.3032	4.09349	34.7571	1.67866	14.6901	64.8324	4.41335	0.0428789
ENSG00000254528.7	AP000757.1	5.8639	0.939985	2.82235	1.05773	5.83277	4.09349	10.2227	26.0192	10.684	46.1681	4.32125	0.0216181
ENSG00000260495.1	AC009148.1	1.17278	1.87997	0	7.40409	8.74915	10.2337	14.3117	11.7506	10.4568	45.0452	4.30773	0.0184317
ENSG00000184385.2	UMODL1-AS1	2.34556	0.939985	7.52628	1.05773	2.91638	9.21034	24.5344	12.5899	11.8695	49.2511	4.14936	0.028856
ENSG00000264160.1	MIR4762	0	5.63991	0.940784	1.05773	11.6655	4.09349	8.17814	7.55395	7.63842	31.4911	4.12272	0.0471514
ENSG00000253921.1	AC091982.1	0	6.5799	2.82235	3.17318	11.6655	25.5843	12.2672	1.67866	12.5754	51.1957	4.07109	0.0380527
ENSG00000252019.1	RNU6ATAC9P	0	7.51988	1.88157	3.17318	13.6098	28.6544	6.1336	2.51798	12.5746	50.9158	4.04909	0.0452937
ENSG00000144115.18	THNSL2	19.9373	19.7397	15.9933	11.635	53.4671	51.1686	134.939	30.2158	67.3053	269.791	4.00846	0.000267127
ENSG00000091137.14	SLC26A4	1.17278	0.939985	1.88157	3.17318	3.88851	12.2805	9.20041	3.35731	7.16751	28.7267	4.0079	0.0409493
ENSG00000141431.13	ASXL3	8.20946	1.87997	0	1.05773	19.4426	8.18697	12.2672	4.19664	11.1472	44.0934	3.95557	0.0411737
ENSG00000257539.2	HSPA8P14	1.17278	2.81996	0.940784	8.46182	12.6377	20.4674	8.17814	10.0719	13.3953	51.3552	3.83381	0.0186432
ENSG00000261408.7	TEN1-CDK3	2.34556	1.87997	0.940784	2.11545	7.77703	6.14023	9.20041	4.19664	7.28177	27.3143	3.75105	0.0378179
ENSG00000271129.1	AC009027.1	0	8.45987	1.88157	2.11545	17.4983	10.2337	12.2672	6.71462	12.4569	46.7139	3.75004	0.033471
ENSG00000266356.1	AC090615.1	0	4.69993	8.46706	3.17318	15.5541	9.21034	14.3117	20.9832	16.3402	60.0593	3.67556	0.0160378
ENSG00000261842.1	AC073314.1	2.34556	1.87997	3.76314	1.05773	7.77703	7.1636	12.2672	5.87529	9.04639	33.0831	3.65705	0.029726
ENSG00000196353.12	CPNE4	4.69112	0.939985	0.940784	2.11545	7.77703	8.18697	7.15587	8.39328	8.68734	31.5131	3.62748	0.0316162
ENSG00000279900.1	AP001767.4	2.34556	6.5799	2.82235	7.40409	23.3311	12.2805	8.17814	25.1798	19.1519	68.9695	3.60118	0.00853667
ENSG00000262497.1	FAM187B2P	2.34556	1.87997	1.88157	2.11545	8.74915	10.2337	3.0668	7.55395	8.22255	29.6036	3.6003	0.0378866
ENSG00000254898.1	AC087362.1	1.17278	4.69993	0	5.28863	18.4704	5.11686	8.17814	8.39328	11.1613	40.1587	3.59802	0.047453
ENSG00000169071.15	ROR2	4.69112	1.87997	6.58549	0	6.8049	7.1636	26.5789	6.71462	13.1566	47.2621	3.59228	0.0472483
ENSG00000258168.6	AC025569.1	1.17278	14.0998	10.3486	5.28863	39.8573	33.7713	34.7571	2.51798	30.9098	110.904	3.58797	0.0268888
ENSG00000197353.4	LYPD2	19.9373	0.939985	3.76314	31.7318	63.1883	89.0333	7.15587	38.6091	56.3722	197.987	3.51213	0.0384398
ENSG00000249870.1	AC005920.2	3.51834	14.0998	1.88157	3.17318	27.2196	32.7479	11.2449	8.39328	22.6729	79.6057	3.51106	0.0216254
ENSG00000114805.18	PLCH1	32.8378	19.7397	14.1118	26.4432	136.098	67.5425	66.4474	52.8776	93.1325	322.965	3.46781	0.000181397
ENSG00000156395.14	SORCS3	3.51834	4.69993	0	8.46182	6.8049	18.4207	21.4676	10.9113	16.6801	57.6045	3.45349	0.0298745
ENSG00000137809.17	ITGA11	0	13.1598	2.82235	3.17318	11.6655	14.3272	23.5121	15.1079	19.1553	64.6128	3.3731	0.0351162
ENSG00000287287.1		7.03668	9.39985	2.82235	4.23091	18.4704	48.0985	7.15587	5.03597	23.4898	78.7607	3.35298	0.0326879
ENSG00000123094.15	RASSF8	1.17278	4.69993	3.76314	3.17318	8.74915	6.14023	8.17814	19.3045	12.809	42.3721	3.30798	0.0311572
ENSG00000163879.11	DNALI1	1.17278	3.75994	2.82235	6.34636	15.5541	11.2571	13.2895	5.87529	14.1014	45.9759	3.26037	0.0270827
ENSG00000164904.18	ALDH7A1	5.8639	5.63991	6.58549	12.6927	24.3032	16.3739	31.6903	26.8585	30.782	99.2259	3.2235	0.00262193
ENSG00000180616.9	SSTR2	0	1.87997	5.64471	6.34636	16.5262	5.11686	11.2449	11.7506	13.871	44.6386	3.21811	0.0496661
ENSG00000196632.10	WNK3	4.69112	1.87997	3.76314	6.34636	10.6934	13.3038	12.2672	16.7866	16.6806	53.051	3.1804	0.0137198
ENSG00000236783.1	RPS15AP27	3.51834	11.2798	0	4.23091	13.6098	19.4441	13.2895	13.4292	19.0291	59.7726	3.14112	0.0392633
ENSG00000168079.17	SCARA5	4.69112	3.75994	4.70392	5.28863	4.86064	10.2337	13.2895	29.3765	18.4436	57.7603	3.13172	0.0260316
ENSG00000173077.16	2021-12-01	2.34556	7.51988	2.82235	7.40409	14.5819	30.7011	4.08907	13.4292	20.0919	62.8014	3.12571	0.0346525
ENSG00000163430.12	FSTL1	102.032	155.098	85.6114	124.812	769.926	336.689	295.435	52.0383	467.553	1454.09	3.11	0.008149
ENSG00000230910.4	AL391807.1	4.69112	19.7397	2.82235	13.7505	49.5785	57.3088	15.334	5.03597	41.0036	127.257	3.10356	0.0437948
ENSG00000285813.1		1.17278	6.5799	0.940784	10.5773	12.6377	7.1636	24.5344	15.1079	19.2707	59.4436	3.08466	0.0465177
ENSG00000273424.1	AL008582.1	4.69112	5.63991	1.88157	9.51954	9.72128	7.1636	33.7348	15.1079	21.7321	65.7276	3.02444	0.0334514
ENSG00000092969.12	TGFB2	2.34556	10.3398	6.58549	5.28863	26.2475	27.631	10.2227	10.0719	24.5595	74.1731	3.02014	0.0215079
ENSG00000153012.12	LGI2	4.69112	7.51988	5.64471	3.17318	23.3311	18.4207	15.334	5.87529	21.0289	62.9611	2.99403	0.0225259
ENSG00000184828.10	ZBTB7C	11.7278	2.81996	1.88157	11.635	18.4704	17.3973	39.8684	7.55395	28.0643	83.2901	2.96783	0.037217
ENSG00000136010.14	ALDH1L2	9.38224	22.5596	1.88157	7.40409	38.8851	27.631	20.4453	35.2518	41.2275	122.213	2.96436	0.0164437
ENSG00000235478.5	LINC01664	2.34556	6.5799	1.88157	4.23091	4.86064	14.3272	10.2227	15.1079	15.0379	44.5184	2.96041	0.0432275
ENSG00000253846.3	PCDHGA10	1.17278	8.45987	6.58549	6.34636	16.5262	14.3272	31.6903	4.19664	22.5645	66.7403	2.95776	0.0458889
ENSG00000182853.12	VMO1	10.555	1.87997	4.70392	7.40409	4.86064	31.7245	11.2449	23.5012	24.543	71.3313	2.90638	0.0415137
ENSG00000132517.15	SLC52A1	4.69112	6.5799	7.52628	8.46182	26.2475	15.3506	24.5344	12.5899	27.2591	78.7224	2.88793	0.00983363
ENSG00000175746.6	C15orf54	66.8484	55.4591	26.342	69.81	155.541	154.529	164.585	153.597	218.46	628.252	2.87583	0.00010028
ENSG00000249307.7	LINC01088	23.4556	23.4996	12.2302	9.51954	41.8015	33.7713	17.3785	103.237	68.705	196.189	2.85552	0.0135952
ENSG00000256128.6	LINC00944	10.555	14.0998	7.52628	9.51954	40.8294	55.2621	17.3785	5.03597	41.7006	118.506	2.84183	0.0318491
ENSG00000068615.19	REEP1	1.17278	5.63991	8.46706	5.28863	11.6655	7.1636	27.6012	11.7506	20.5684	58.1809	2.82866	0.0466294
ENSG00000109047.8	RCVRN	4.69112	2.81996	6.58549	5.28863	28.1917	12.2805	9.20041	5.03597	19.3852	54.7085	2.82218	0.0480678
ENSG00000228352.2	AL354989.1	7.03668	4.69993	1.88157	5.28863	16.5262	8.18697	17.3785	10.9113	18.9068	53.003	2.80338	0.0302601
ENSG00000286001.1		3.51834	10.3398	6.58549	6.34636	35.9687	17.3973	13.2895	8.39328	26.79	75.0488	2.80137	0.0297677
ENSG00000231246.2	AL445426.1	141.906	65.799	51.7431	71.9254	338.301	245.609	192.186	149.4	331.374	925.496	2.79291	0.000867931
ENSG00000262151.1	AC133065.1	3.51834	3.75994	3.76314	10.5773	18.4704	13.3038	17.3785	10.9113	21.6187	60.0641	2.77834	0.0261821
ENSG00000232136.2	DUXAP7	3.51834	15.0398	3.76314	5.28863	32.0802	22.5142	13.2895	8.39328	27.6099	76.2772	2.76268	0.0423439
ENSG00000163735.7	CXCL5	121.969	166.377	76.2035	72.9832	451.067	278.357	324.059	151.079	437.533	1204.56	2.75308	0.00125211
ENSG00000004799.8	PDK4	316.65	271.656	113.835	132.216	673.685	385.811	339.393	867.025	834.357	2265.91	2.71576	0.00248292
ENSG00000258012.1	AC026111.1	4.69112	15.0398	4.70392	13.7505	40.8294	21.4908	21.4676	19.3045	38.1853	103.092	2.69979	0.0180638
ENSG00000229140.11	CCDC26	4.69112	30.0795	6.58549	24.3277	67.0768	70.6126	17.3785	20.9832	65.6839	176.051	2.68028	0.0438332
ENSG00000231170.7	AC002451.1	3.51834	9.39985	7.52628	6.34636	6.8049	18.4207	20.4453	26.0192	26.7908	71.6901	2.67592	0.0300484
ENSG00000218305.4	CDC14C	31.665	22.5596	20.6973	5.28863	72.9096	69.5893	53.1579	16.7866	80.2106	212.443	2.64857	0.0217479
ENSG00000283403.1	AC005394.2	21.11	7.51988	8.46706	8.46182	46.6622	22.5142	31.6903	19.3045	45.5588	120.171	2.63772	0.0134532
ENSG00000229961.3	AL357143.1	22.2828	45.1193	14.1118	9.51954	76.7981	62.4257	19.4231	79.7361	91.0334	238.383	2.61863	0.0218743
ENSG00000249646.2	OR7E94P	15.2461	24.4396	4.70392	6.34636	69.9932	26.6077	22.4899	13.4292	50.736	132.52	2.61195	0.0461475
ENSG00000120693.14	SMAD9	7.03668	10.3398	4.70392	7.40409	24.3032	11.2571	29.6458	11.7506	29.4845	76.9566	2.61007	0.026718
ENSG00000278175.4	GLIDR	5.8639	9.39985	4.70392	2.11545	10.6934	12.2805	15.334	19.3045	22.0831	57.6124	2.60889	0.0383435
ENSG00000120279.6	MYCT1	107.896	57.3391	44.2169	45.4823	241.088	159.646	110.405	151.079	254.934	662.218	2.5976	0.00170284
ENSG00000064309.16	CDON	3.51834	18.7997	12.2302	23.27	31.1081	27.631	38.8462	52.0383	57.8182	149.624	2.58783	0.0158501
ENSG00000286755.1		2.34556	4.69993	5.64471	6.34636	8.74915	13.3038	10.2227	15.9472	19.0366	48.2229	2.53317	0.0490032
ENSG00000276255.2	AL136379.1	42.2201	18.7997	18.8157	38.0782	89.4358	23.5375	131.872	53.717	117.914	298.563	2.53205	0.018757
ENSG00000104267.10	CA2	1037.91	591.251	408.3	401.936	2798.76	1705.96	1032.49	620.263	2439.4	6157.47	2.52418	0.00988566
ENSG00000276449.1	AC004076.2	2.34556	14.0998	5.64471	23.27	45.69	21.4908	22.4899	24.3405	45.36	114.011	2.51347	0.0454135
ENSG00000151789.12	ZNF385D	38.7017	39.4794	27.2828	16.9236	104.018	110.524	58.2692	30.2158	122.387	303.027	2.47596	0.0120577
ENSG00000153558.16	FBXL2	15.2461	57.3391	9.40784	68.7523	160.401	86.9866	77.6923	45.3237	150.745	370.404	2.45715	0.0433399
ENSG00000245008.4	AP001122.1	3.51834	7.51988	7.52628	6.34636	16.5262	24.5609	9.20041	10.9113	24.9109	61.1988	2.45671	0.0473077
ENSG00000152433.15	ZNF547	12.9006	6.5799	7.52628	16.9236	34.9966	6.14023	33.7348	32.7338	43.9304	107.605	2.44945	0.0431151
ENSG00000271976.1	AC012467.2	18.7645	30.0795	12.2302	24.3277	40.8294	38.8881	48.0466	81.4148	85.4019	209.179	2.44935	0.00710154
ENSG00000187474.5	FPR3	46.9112	54.5191	19.7565	29.6164	49.5785	79.823	118.583	116.667	150.803	364.651	2.41806	0.0074526
ENSG00000143995.20	MEIS1	239.247	96.8185	135.473	117.408	362.604	368.414	261.7	411.271	588.946	1403.99	2.3839	0.00130692
ENSG00000133121.21	STARD13	9.38224	14.0998	2.82235	13.7505	17.4983	34.7946	21.4676	20.9832	40.0548	94.7437	2.36535	0.0380345
ENSG00000143079.15	CTTNBP2NL	84.4401	85.5387	16.9341	43.3668	143.875	165.786	100.182	129.256	230.28	539.1	2.34107	0.0152897
ENSG00000240869.3	RN7SL128P	5.8639	8.45987	7.52628	5.28863	14.5819	21.4908	11.2449	15.1079	27.1387	62.4256	2.30024	0.0452098
ENSG00000121903.15	ZSCAN20	32.8378	67.6789	27.2828	40.1936	87.4915	60.3789	111.427	126.738	167.993	386.036	2.29793	0.00707584
ENSG00000198948.12	MFAP3L	954.642	883.586	245.545	336.357	2192.15	1976.13	741.144	644.604	2420.13	5554.03	2.29493	0.0340476
ENSG00000253522.6	MIR3142HG	3.51834	22.5596	18.8157	14.8082	50.5507	26.6077	37.8239	21.8225	59.7019	136.805	2.29147	0.0421736
ENSG00000254481.1	PTP4A2P2	56.2934	37.5994	46.0984	42.3091	109.85	132.015	104.271	70.5035	182.3	416.64	2.28546	0.00152206
ENSG00000203416.3	FAM32BP	16.4189	43.2393	14.1118	44.4245	71.9375	107.454	69.5142	19.3045	118.195	268.21	2.26923	0.0488179
ENSG00000249806.1	AC139720.1	10.555	11.2798	4.70392	7.40409	16.5262	11.2571	27.6012	20.9832	33.9428	76.3677	2.24989	0.047211
ENSG00000171502.15	COL24A1	32.8378	54.5191	35.7498	24.3277	120.544	77.7762	74.6255	57.9136	147.434	330.859	2.24411	0.00726799
ENSG00000204920.11	ZNF155	18.7645	40.4194	4.70392	21.1545	36.9409	57.3088	49.0688	46.163	85.0423	189.482	2.22809	0.0435095
ENSG00000116285.13	ERRFI1	8.20946	7.51988	12.2302	6.34636	22.3589	12.2805	17.3785	24.3405	34.3059	76.3585	2.22581	0.0416175
ENSG00000143847.15	PPFIA4	12.9006	49.8192	71.4996	45.4823	150.68	107.454	68.4919	63.7889	179.702	390.415	2.17257	0.0363956
ENSG00000186567.13	CEACAM19	39.8745	29.1395	18.8157	29.6164	66.1047	89.0333	60.3138	38.6091	117.446	254.061	2.16321	0.012162
ENSG00000250334.6	LINC00989	832.673	521.692	404.537	225.296	1678.87	1298.66	712.52	543.045	1984.2	4233.09	2.1334	0.0288707
ENSG00000123219.13	CENPK	86.7857	127.838	123.243	99.4263	263.447	183.184	259.656	213.189	437.293	919.475	2.10265	0.00109846
ENSG00000197937.13	ZNF347	55.1206	98.6985	50.8024	132.216	188.593	82.8931	212.632	218.225	336.837	702.343	2.08511	0.0239834
ENSG00000285774.3		129.006	87.4186	150.526	118.465	393.712	322.362	154.362	138.489	485.415	1008.93	2.07848	0.0170773
ENSG00000228886.1	AL138963.1	15.2461	25.3796	8.46706	23.27	46.6622	44.005	37.8239	20.9832	72.3628	149.474	2.06562	0.0442143
ENSG00000177599.13	ZNF491	8.20946	15.0398	16.9341	26.4432	33.0524	29.6778	41.913	32.7338	66.6265	137.377	2.06189	0.033635
ENSG00000136457.10	CHAD	12.9006	8.45987	10.3486	12.6927	21.3868	19.4441	32.7126	17.6259	44.4018	91.1693	2.05328	0.045258
ENSG00000181215.15	C4orf50	16.4189	25.3796	30.1051	11.635	33.0524	31.7245	75.6478	31.0551	83.5386	171.48	2.0527	0.049662
ENSG00000134531.10	EMP1	62.1573	35.7194	45.1577	53.9441	65.1326	184.207	74.6255	79.7361	196.978	403.701	2.04947	0.0242067
ENSG00000136231.14	IGF2BP3	139.561	144.758	82.789	62.4059	361.632	271.193	125.739	120.863	429.513	879.427	2.0475	0.0340888
ENSG00000151023.17	ENKUR	173.571	172.957	97.8416	107.888	457.872	228.212	231.032	206.475	552.258	1123.59	2.03454	0.0127504
ENSG00000131845.15	ZNF304	77.4034	81.7787	78.0851	117.408	166.234	60.3789	159.474	334.052	354.675	720.139	2.03042	0.0409967
ENSG00000137801.11	THBS1	4495.26	2415.76	1158.11	1729.38	5312.68	6003.1	6274.68	2288.85	9798.51	19879.3	2.02881	0.0383329
ENSG00000154262.13	ABCA6	10.555	22.5596	9.40784	17.9814	32.0802	44.005	21.4676	25.1798	60.5039	122.733	2.02851	0.0505024
ENSG00000100376.12	FAM118A	430.41	602.531	556.944	426.264	1207.38	1601.58	721.721	548.081	2016.15	4078.76	2.02305	0.0134441
