# Supplementary material for: Anti-inflammatory effects of vagus nerve stimulation in pediatric patients with epilepsy
Source: Front Immunol. 2023 Feb 10;14:1093574. doi: 10.3389/fimmu.2023.1093574 (PMC9951815; doi:10.3389/fimmu.2023.1093574)
Supplement: Supplementary file 3 [file Table_3.xlsx]

## Sheet: Down-regulated(p-value< 0.05)
GENE ID	GENE NAME	Control-1	Control-4	Control-3	Control-2	Treated-2	Treated-1	Treated-4	Treated-3	Sum control	Sum treated	Fold change	p-value
ENSG00000110203.9	FOLR3	815.082	210.557	997.232	869.452	50.5507	78.7996	115.516	162.83	2892.32	407.696	-7.09431	1.10658e-07
ENSG00000090104.12	RGS1	114.932	283.876	611.51	179.814	54.4392	46.0517	53.1579	57.0743	1190.13	210.723	-5.64785	1.22737e-06
ENSG00000184557.4	SOCS3	9912.33	693.709	8985.43	2100.65	801.034	1173.81	717.632	826.738	21692.1	3519.21	-6.16392	7.15105e-05
ENSG00000146555.19	SDK1	175.917	35.7194	103.486	50.7709	8.74915	26.6077	25.5567	19.3045	365.894	80.218	-4.56124	0.00018925
ENSG00000129038.16	LOXL1	73.8851	13.1598	86.5522	34.905	6.8049	13.3038	10.2227	14.2686	208.502	44.6	-4.67494	0.00037485
ENSG00000288082.1		36.3562	4.69993	9.40784	11.635	0	2.04674	1.02227	2.51798	62.0989	5.58699	-11.1149	0.000513946
ENSG00000214456.8	PLIN5	485.531	16.9197	79.0259	30.6741	12.6377	18.4207	19.4231	28.5371	612.15	79.0186	-7.74692	0.000520458
ENSG00000116299.17	KIAA1324	8093.35	234.996	1736.69	397.705	320.802	190.347	485.577	384.412	10462.7	1381.14	-7.57545	0.000524476
ENSG00000148926.10	ADM	2785.35	69.5589	561.648	165.005	29.1638	64.4724	141.073	203.117	3581.56	437.826	-8.18033	0.000870841
ENSG00000188897.9	AC099489.1	2825.23	131.598	452.517	218.949	96.2407	103.361	237.166	166.187	3628.29	602.954	-6.01752	0.00100794
ENSG00000186204.15	CYP4F12	78.5762	4.69993	21.638	13.7505	2.91638	1.02337	6.1336	5.87529	118.665	15.9487	-7.44042	0.00110674
ENSG00000145491.12	ROPN1L	938.224	16.9197	168.4	24.3277	29.1638	15.3506	40.8907	48.681	1147.87	134.086	-8.5607	0.00125831
ENSG00000287967.1		28.1467	9.39985	63.0326	35.9627	8.74915	8.18697	6.1336	10.0719	136.542	33.1417	-4.11995	0.00127768
ENSG00000201239.1	RF00019	9.38224	11.2798	12.2302	23.27	2.91638	4.09349	2.04453	1.67866	56.1622	10.7331	-5.23264	0.00137776
ENSG00000261079.1		44.5656	23.4996	54.5655	41.2514	11.6655	15.3506	16.3563	14.2686	163.882	57.641	-2.84315	0.00142371
ENSG00000272043.1		2.34556	2.81996	26.342	8.46182	0	1.02337	0	0.839328	39.9693	1.8627	-21.4577	0.00174979
ENSG00000171223.6	JUNB	64690.5	3697.9	40955.2	7477.07	4593.31	6067.57	6662.12	8269.06	116821	25592	-4.56472	0.00179649
ENSG00000144655.15	CSRNP1	13087	1105.42	9723.01	1251.29	1146.14	2056.98	1241.03	1165.83	25166.8	5609.97	-4.48607	0.0018282
ENSG00000135083.16	CCNJL	4238.42	171.077	731.93	249.624	88.4637	109.501	324.059	339.928	5391.06	861.951	-6.25448	0.00182977
ENSG00000184371.14	CSF1	1821.33	76.1388	579.523	209.43	110.823	91.0801	170.719	187.17	2686.42	559.791	-4.79896	0.00212219
ENSG00000170231.16	FABP6	21.11	5.63991	2.82235	5.28863	0	1.02337	1.02227	0	34.8609	2.04564	-17.0416	0.00212806
ENSG00000204160.12	ZDHHC18	30980.1	1034.92	8271.38	1992.76	1069.34	1539.15	2414.6	2685.85	42279.2	7708.94	-5.48444	0.00216658
ENSG00000277117.5		116.105	51.6992	126.065	93.08	46.6622	39.9115	41.913	31.8944	386.949	160.381	-2.41269	0.00217713
ENSG00000173976.16	RAX2	4.69112	20.6797	23.5196	32.7895	1.94426	5.11686	7.15587	2.51798	81.6799	16.735	-4.88079	0.00220065
ENSG00000272079.2		146.597	10.3398	21.638	8.46182	4.86064	13.3038	4.08907	5.87529	187.037	28.1288	-6.6493	0.00225713
ENSG00000102554.14	KLF5	185.299	82.7187	170.282	63.4636	46.6622	54.2387	40.8907	52.0383	501.763	193.83	-2.58868	0.00228234
ENSG00000225873.4	LINC00694	628.61	24.4396	96.9008	25.3854	20.4147	24.5609	22.4899	54.5563	775.336	122.022	-6.35408	0.00230754
ENSG00000035664.11	DAPK2	1831.88	67.6789	398.893	115.292	50.5507	52.192	138.006	176.259	2413.75	417.008	-5.78825	0.00248941
ENSG00000161055.4	SCGB3A1	15.2461	31.9595	271.887	110.004	2.91638	39.9115	1.02227	10.9113	429.096	54.7614	-7.83574	0.0025142
ENSG00000099998.19	GGT5	107.896	4.69993	63.0326	4.23091	0	4.09349	1.02227	10.9113	179.859	16.027	-11.2222	0.00256341
ENSG00000176788.9	BASP1	16761.4	371.294	2466.74	785.891	321.774	479.961	940.486	1370.62	20385.3	3112.84	-6.54877	0.00269596
ENSG00000198355.5	PIM3	6454.98	1195.66	5370.94	1504.09	834.086	1595.44	1077.47	1143.16	14525.7	4650.16	-3.12369	0.00280754
ENSG00000180720.8	CHRM4	44.5656	26.3196	126.065	35.9627	16.5262	25.5843	16.3563	6.71462	232.913	65.1814	-3.57331	0.00284922
ENSG00000254826.1		233.383	15.9797	58.3286	31.7318	10.6934	27.631	11.2449	22.6618	339.423	72.2312	-4.69912	0.00287125
ENSG00000139890.10	REM2	314.305	65.799	164.637	58.175	47.6343	30.7011	63.3806	47.0023	602.916	188.718	-3.19479	0.00314363
ENSG00000185022.12	MAFF	838.537	120.318	720.641	110.004	68.049	159.646	144.14	113.309	1789.5	485.144	-3.6886	0.00356443
ENSG00000110852.5	CLEC2B	1558.62	1024.58	1165.63	899.068	516.2	443.12	728.877	660.551	4647.91	2348.75	-1.97889	0.00357276
ENSG00000173868.12	PHOSPHO1	14030	361.894	1815.71	595.5	266.363	370.461	947.642	1112.95	16803.1	2697.41	-6.22933	0.00368191
ENSG00000205710.4	C17orf107	405.782	4.69993	167.46	34.905	7.77703	12.2805	28.6235	44.4844	612.846	93.1653	-6.57805	0.00378306
ENSG00000069399.15	BCL3	8269.27	696.529	2811.06	1077.82	602.719	923.081	934.352	1070.14	12854.7	3530.3	-3.64125	0.00406647
ENSG00000242114.6	MTFP1	32.8378	14.0998	125.124	34.905	7.77703	23.5375	8.17814	13.4292	206.967	52.922	-3.9108	0.00453128
ENSG00000101460.13	MAP1LC3A	504.295	33.8395	272.828	59.2327	39.8573	36.8414	57.247	82.2541	870.195	216.2	-4.02496	0.0046888
ENSG00000174885.13	NLRP6	2506.23	165.437	768.621	413.571	125.405	142.249	248.411	449.88	3853.86	965.944	-3.98973	0.00475792
ENSG00000062282.15	DGAT2	7001.49	133.478	1040.51	316.26	146.791	244.586	421.174	637.889	8491.74	1450.44	-5.85459	0.00513854
ENSG00000243819.4	RN7SL832P	8.20946	9.39985	24.4604	7.40409	1.94426	2.04674	2.04453	4.19664	49.4738	10.2322	-4.83512	0.00522741
ENSG00000158050.5	DUSP2	1563.31	682.429	7909.18	686.465	319.83	892.38	879.15	616.906	10841.4	2708.27	-4.00307	0.00525158
ENSG00000132510.11	KDM6B	32375.7	2543.6	7859.31	3879.74	2541.14	2579.92	3536.02	4151.31	46658.4	12808.4	-3.6428	0.00530159
ENSG00000225850.3	AL355490.1	72.7123	4.69993	15.0526	16.9236	7.77703	4.09349	6.1336	5.03597	109.388	23.0401	-4.74775	0.00530708
ENSG00000022567.10	SLC45A4	11700.8	433.333	2269.17	817.623	418.987	536.247	949.686	1305.15	15220.9	3210.07	-4.74162	0.00531782
ENSG00000272256.1		51.6023	22.5596	130.769	42.3091	15.5541	24.5609	18.4008	23.5012	247.24	82.017	-3.0145	0.00538937
ENSG00000121966.7	CXCR4	23555.3	3750.54	38371.8	5629.22	3094.28	3139.7	6199.03	7633.68	71306.8	20066.7	-3.55349	0.00541893
ENSG00000196923.14	PDLIM7	7176.24	467.173	1504.31	702.331	496.758	708.173	661.407	699.999	9850.06	2566.34	-3.83818	0.00565158
ENSG00000211750.2	TRBV24-1	25.8011	6.5799	43.2761	2.11545	6.8049	2.04674	0	0.839328	77.7726	9.69097	-8.02526	0.00569563
ENSG00000145632.15	PLK2	44.5656	37.5994	85.6114	56.0595	18.4704	20.4674	21.4676	32.7338	223.836	93.1393	-2.40324	0.00576917
ENSG00000114626.18	ABTB1	23510.7	1396.82	7148.08	2558.64	1715.81	1621.02	2925.73	2826.86	34614.2	9089.41	-3.80819	0.0058584
ENSG00000244198.7	AC004889.1	10.555	10.3398	23.5196	30.6741	1.94426	2.04674	6.1336	8.39328	75.0885	18.5179	-4.05492	0.0059171
ENSG00000120709.11	FAM53C	10542.1	841.287	3917.43	1084.17	826.309	1109.33	1321.79	1318.58	16385	4576.02	-3.58062	0.00593731
ENSG00000274092.1		25.8011	0	21.638	6.34636	0	0	0	2.51798	53.7856	2.51798	-21.3606	0.00601165
ENSG00000173638.19	SLC19A1	8238.78	548.951	1843.94	924.453	615.357	899.544	796.346	818.344	11556.1	3129.59	-3.69253	0.00603004
ENSG00000131355.15	ADGRE3	10401.4	389.154	1826.06	416.744	378.158	366.367	588.826	1229.61	13033.3	2562.97	-5.08526	0.00617625
ENSG00000283525.1		29.3195	0.939985	14.1118	3.17318	0.972128	0	2.04453	1.67866	47.5444	4.69532	-10.1259	0.00626035
ENSG00000177191.2	B3GNT8	2223.59	95.8785	342.446	189.333	114.711	146.342	181.964	223.261	2851.25	666.278	-4.27937	0.00643926
ENSG00000266473.1		30.4923	15.0398	48.9208	20.0968	10.6934	4.09349	15.334	4.19664	114.55	34.3175	-3.33793	0.00657086
ENSG00000099985.4	OSM	5818.16	61.099	1146.82	225.296	51.5228	96.1969	159.474	200.599	7251.37	507.793	-14.2802	0.00664325
ENSG00000074803.20	SLC12A1	9.38224	5.63991	53.6247	6.34636	0.972128	4.09349	6.1336	0.839328	74.9932	12.0385	-6.22943	0.00665228
ENSG00000273253.2		260.357	27.2596	142.999	69.81	21.3868	32.7479	67.4696	27.6978	500.426	149.302	-3.35177	0.00668984
ENSG00000007516.14	BAIAP3	2142.67	121.258	915.383	284.529	266.363	100.29	373.128	150.24	3463.84	890.021	-3.89186	0.00695232
ENSG00000182871.16	COL18A1	2908.49	451.193	2064.08	705.504	357.743	556.714	289.302	842.685	6129.27	2046.44	-2.99508	0.00720876
ENSG00000142178.9	SIK1	102.032	24.4396	254.012	33.8473	9.72128	31.7245	17.3785	47.8417	414.331	106.666	-3.88437	0.00743284
ENSG00000178803.12	ADORA2A-AS1	491.395	104.338	234.255	96.2532	69.9932	129.968	65.4251	62.9496	926.241	328.336	-2.82102	0.00749414
ENSG00000174611.12	KY	879.585	47.9392	244.604	93.08	7.77703	21.4908	96.0931	121.703	1265.21	247.063	-5.12098	0.00754698
ENSG00000161905.13	ALOX15	730.642	9.39985	628.444	21.1545	4.86064	11.2571	3.0668	31.8944	1389.64	51.079	-27.2057	0.00789887
ENSG00000180767.10	CHST13	1084.82	115.618	296.347	48.6554	124.432	147.366	50.0911	57.9136	1545.44	379.803	-4.06907	0.0079249
ENSG00000186827.11	TNFRSF4	301.404	57.3391	175.927	173.467	79.7145	27.631	95.0709	56.2349	708.137	258.651	-2.73781	0.00792789
ENSG00000213759.10	UGT2B11	17.5917	17.8597	13.171	11.635	0.972128	1.02337	7.15587	5.87529	60.2574	15.0267	-4.01003	0.00796554
ENSG00000151651.16	ADAM8	35676	2383.8	9942.21	4175.91	2291.31	2667.93	4770.92	4873.98	52177.9	14604.1	-3.57282	0.00810966
ENSG00000260369.2		22.2828	23.4996	41.3945	53.9441	9.72128	8.18697	21.4676	12.5899	141.121	51.9658	-2.71565	0.00818497
ENSG00000167470.13	MIDN	28675.6	2872.59	11931	3826.86	2570.31	4640.99	4282.28	3452.15	47306.1	14945.7	-3.16519	0.00834699
ENSG00000271869.1		73.8851	51.6992	227.67	75.0986	23.3311	29.6778	48.0466	55.3956	428.353	156.451	-2.73793	0.00840532
ENSG00000264573.2		82.0946	12.2198	59.2694	19.0391	18.4704	14.3272	7.15587	11.7506	172.623	51.7041	-3.33867	0.00842297
ENSG00000229644.6	NAMPTP1	4747.41	312.075	895.627	242.219	158.457	297.801	258.634	708.393	6197.33	1423.28	-4.35425	0.00843371
ENSG00000159388.6	BTG2	97329	3871.8	20396.2	5875.67	8336	7271.06	6881.9	8669.41	127473	31158.4	-4.09112	0.00845543
ENSG00000163958.14	ZDHHC19	30.4923	13.1598	44.2169	20.0968	9.72128	3.07011	3.0668	15.1079	107.966	30.9661	-3.48658	0.00845921
ENSG00000185201.17	IFITM2	36085.3	1856.47	9884.82	2574.51	1055.73	1540.17	4197.43	4899.99	50401.1	11693.3	-4.31024	0.00848018
ENSG00000115602.17	IL1RL1	64.5029	51.6992	51.7431	8.46182	11.6655	2.04674	22.4899	11.7506	176.407	47.9527	-3.67877	0.00858155
ENSG00000233013.10	FAM157B	205.236	17.8597	42.3353	33.8473	17.4983	28.6544	20.4453	17.6259	299.279	84.2239	-3.55337	0.00864194
ENSG00000134686.19	PHC2	20357.1	1058.42	5544.98	1595.05	1018.79	1590.32	2207.08	2549.88	28555.6	7366.06	-3.87664	0.00865959
ENSG00000177606.8	JUN	1932.74	768.908	9078.57	1348.6	421.904	287.567	2015.91	543.884	13128.8	3269.27	-4.01583	0.0087626
ENSG00000198400.13	NTRK1	94.9951	72.3789	100.664	35.9627	15.5541	30.7011	49.0688	27.6978	304.001	123.022	-2.47111	0.00878637
ENSG00000223262.1	RNA5SP492	8.20946	10.3398	25.4012	10.5773	5.83277	2.04674	1.02227	4.19664	54.5277	13.0984	-4.16293	0.00887065
ENSG00000095397.16	WHRN	301.404	94.9385	233.315	86.7336	53.4671	68.5659	111.427	51.199	716.391	284.659	-2.51666	0.00892088
ENSG00000167173.19	C15orf39	36541.5	3759.94	15435.5	5866.15	3921.57	6613.03	5216.63	4680.93	61603	20432.2	-3.015	0.00901851
ENSG00000119535.18	CSF3R	115222	6541.36	26493.4	9543.87	6471.46	11583.5	9979.37	14109.1	157801	42143.5	-3.74437	0.00909047
ENSG00000198216.12	CACNA1E	232.21	6.5799	31.0459	32.7895	9.72128	4.09349	33.7348	10.9113	302.626	58.4608	-5.17655	0.00913467
ENSG00000240225.10	ZNF542P	259.184	167.317	190.979	208.372	667.852	332.596	335.304	309.712	825.853	1645.46	-0.501897	0.00915429
ENSG00000165178.9	NCF1C	10341.6	535.792	2870.33	1048.21	718.403	842.235	1108.14	1394.12	14795.9	4062.9	-3.64171	0.00927471
ENSG00000100368.14	CSF2RB	51174.2	2695.88	9024	3673.49	2405.05	3670.83	4815.9	5960.9	66567.6	16852.7	-3.94997	0.00929128
ENSG00000198736.12	MSRB1	21390.3	610.05	3668.12	1360.24	780.619	1122.64	1917.77	2276.26	27028.7	6097.29	-4.43291	0.00954244
ENSG00000181274.7	FRAT2	17297.3	586.551	2243.77	1126.48	816.588	942.525	1567.14	1613.19	21254.1	4939.44	-4.30295	0.00958198
ENSG00000260135.7		4.69112	38.5394	1.88157	5.28863	0.972128	3.07011	2.04453	0.839328	50.4007	6.92611	-7.27692	0.00958944
ENSG00000287839.1		329.551	125.958	328.334	134.331	101.101	97.2203	117.561	106.595	918.174	422.477	-2.17331	0.00971128
ENSG00000237879.1	LINC00398	10.555	13.1598	4.70392	14.8082	0.972128	5.11686	2.04453	0	43.2269	8.13352	-5.31466	0.00973808
ENSG00000198858.10	R3HDM4	28404.7	1528.42	11017.5	3421.75	2235.89	2417.2	3967.42	4095.92	44372.4	12716.4	-3.48937	0.00985909
ENSG00000235961.6	PNMA6A	41.0473	0.939985	21.638	0	0.972128	0	1.02227	2.51798	63.6253	4.51238	-14.1002	0.0100189
ENSG00000197405.8	C5AR1	44888.1	1809.47	8504.69	2556.53	2330.19	3843.78	3347.93	4663.3	57758.8	14185.2	-4.07177	0.0100901
ENSG00000078804.13	TP53INP2	2338.52	214.317	931.377	259.143	251.781	327.479	261.7	336.57	3743.36	1177.53	-3.17899	0.0101525
ENSG00000070985.13	TRPM5	84.4401	10.3398	31.0459	17.9814	10.6934	6.14023	17.3785	6.71462	143.807	40.9268	-3.51377	0.0103906
ENSG00000093134.15	VNN3	2006.63	168.257	754.509	284.529	184.704	157.599	198.32	432.254	3213.92	972.877	-3.30352	0.010392
ENSG00000148400.13	NOTCH1	42216.5	3915.04	11701.5	6615.02	3789.36	5376.79	6961.64	4961.27	64448.1	21089.1	-3.056	0.0106056
ENSG00000184188.6	AC026410.1	17.5917	4.69993	16.9341	7.40409	0.972128	0	1.02227	5.87529	46.6298	7.86969	-5.92524	0.0107399
ENSG00000100365.16	NCF4	2635.24	122.198	593.635	180.871	151.652	207.744	258.634	300.479	3531.94	918.509	-3.8453	0.0107696
ENSG00000110046.13	ATG2A	8080.45	1121.4	5069.89	1666.98	1069.34	1219.86	1880.97	1633.33	15938.7	5803.5	-2.7464	0.0108527
ENSG00000279048.1		14.0734	18.7997	25.4012	15.8659	5.83277	10.2337	4.08907	5.87529	74.1401	26.0308	-2.84816	0.0108815
ENSG00000162881.6	OXER1	1789.66	74.2588	240.841	98.3686	97.2128	162.716	111.427	159.472	2203.13	530.828	-4.15036	0.0109786
ENSG00000287644.1		306.095	15.0398	59.2694	38.0782	20.4147	31.7245	29.6458	30.2158	418.483	112.001	-3.73643	0.0110557
ENSG00000159247.13	TUBBP5	46.9112	9.39985	4.70392	13.7505	0	4.09349	2.04453	7.55395	74.7654	13.692	-5.46053	0.0110704
ENSG00000158517.15	NCF1	24827.7	1152.42	6527.16	2336.52	1787.74	1822.62	2180.5	3725.78	34843.8	9516.64	-3.66136	0.0110809
ENSG00000234282.1	AL109809.2	11.7278	3.75994	7.52628	1.05773	0.972128	0	0	0.839328	24.0717	1.81146	-13.2886	0.0110866
ENSG00000155966.14	AFF2	3212.24	227.476	1304.87	246.45	135.126	173.973	324.059	655.515	4991.04	1288.67	-3.87301	0.0111948
ENSG00000109674.4	NEIL3	1644.24	68.6189	504.26	84.6182	97.2128	144.295	148.229	189.688	2301.73	579.425	-3.97245	0.0113144
ENSG00000251513.2		204.064	64.859	175.927	193.564	97.2128	26.6077	72.581	67.9855	638.413	264.387	-2.41469	0.0118325
ENSG00000169180.12	XPO6	48176.6	4599.35	12647	6484.92	4760.51	4698.3	6662.12	7444.84	71907.8	23565.8	-3.05137	0.0118389
ENSG00000141096.6	DPEP3	188.817	23.4996	56.4471	45.4823	19.4426	38.8881	15.334	29.3765	314.246	103.041	-3.04972	0.0119294
ENSG00000196872.12	KIAA1211L	208.755	15.0398	47.0392	15.8659	9.72128	8.18697	23.5121	28.5371	286.7	69.9575	-4.09819	0.011999
ENSG00000106246.18	PTCD1	104.377	106.218	229.551	100.484	49.5785	82.8931	66.4474	61.2709	540.631	260.19	-2.07783	0.0120154
ENSG00000008516.18	MMP25	23628	316.775	3575.92	927.627	152.624	246.633	783.057	1014.75	28448.3	2197.06	-12.9484	0.0121714
ENSG00000166987.15	MBD6	6751.69	1422.2	2450.74	1286.2	1038.23	1405.09	1164.36	1172.54	11910.8	4780.23	-2.49169	0.0122209
ENSG00000104918.8	RETN	232.21	41.3594	557.885	297.221	58.3277	101.314	96.0931	131.774	1128.68	387.509	-2.91264	0.0122365
ENSG00000158156.9	XKR8	5291.58	368.474	2415.93	554.249	355.799	579.228	788.168	859.471	8630.24	2582.67	-3.3416	0.0123344
ENSG00000120306.11	CYSTM1	1448.38	80.8387	257.775	88.8491	88.4637	121.781	147.206	142.686	1875.85	500.137	-3.75066	0.0124889
ENSG00000264500.1		30.4923	5.63991	16.9341	5.28863	0.972128	5.11686	4.08907	3.35731	58.3549	13.5354	-4.31129	0.0125953
ENSG00000197324.9	LRP10	45797	2847.22	15682.9	5316.14	3703.81	3615.57	7673.14	6044	69643.3	21036.5	-3.31059	0.0129252
ENSG00000274525.1		70.3668	37.5994	14.1118	19.0391	14.5819	17.3973	5.11134	9.2326	141.117	46.3232	-3.04636	0.0129336
ENSG00000100228.14	RAB36	338.933	21.6197	85.6114	51.8286	15.5541	25.5843	27.6012	67.9855	497.993	136.725	-3.64229	0.0129962
ENSG00000130508.11	PXDN	16.4189	27.2596	128.887	14.8082	4.86064	13.3038	4.08907	24.3405	187.374	46.594	-4.02142	0.0130539
ENSG00000182541.18	LIMK2	11874.4	1354.52	2948.42	1587.65	1025.6	933.315	1838.04	2060.55	17765	5857.5	-3.03286	0.0131652
ENSG00000050767.18	COL23A1	26.9739	6.5799	10.3486	13.7505	4.86064	6.14023	3.0668	1.67866	57.6529	15.7463	-3.66136	0.0132464
ENSG00000274213.1		268.566	15.0398	94.0784	62.4059	17.4983	39.9115	51.1134	21.8225	440.091	130.346	-3.37633	0.0132508
ENSG00000287926.1		94.9951	0.939985	23.5196	17.9814	1.94426	4.09349	10.2227	10.0719	137.436	26.3323	-5.21929	0.0133832
ENSG00000274104.1		35.1834	18.7997	220.144	50.7709	18.4704	30.7011	16.3563	32.7338	324.898	98.2616	-3.30645	0.0134169
ENSG00000130300.9	PLVAP	124.315	34.7795	54.5655	15.8659	12.6377	24.5609	26.5789	15.1079	229.525	78.8854	-2.90961	0.0135593
ENSG00000140379.9	BCL2A1	4716.92	350.614	1945.54	386.07	340.245	302.918	659.362	845.203	7399.15	2147.73	-3.4451	0.0136077
ENSG00000224077.1	AP000936.1	8.20946	3.75994	5.64471	7.40409	0	0	0	2.51798	25.0182	2.51798	-9.93581	0.0136267
ENSG00000267751.5		72.7123	8.45987	22.5788	8.46182	4.86064	7.1636	13.2895	2.51798	112.213	27.8317	-4.03184	0.0136502
ENSG00000149516.14	MS4A3	96.1679	4.69993	0	8.46182	3.88851	4.09349	4.08907	0.839328	109.33	12.9104	-8.46834	0.0136737
ENSG00000284948.1		143.079	7.51988	57.3879	34.905	4.86064	3.07011	26.5789	23.5012	242.892	58.0109	-4.187	0.0137053
ENSG00000064547.14	LPAR2	1534	509.472	1060.26	536.268	354.827	493.265	517.267	366.786	3640	1732.15	-2.10144	0.0138632
ENSG00000185262.9	UBALD2	9472.54	1317.86	9847.19	2281.52	1293.9	1675.26	2382.91	2842.8	22919.1	8194.87	-2.79676	0.0138916
ENSG00000287425.1		12.9006	6.5799	26.342	6.34636	1.94426	2.04674	3.0668	5.87529	52.1688	12.9331	-4.03374	0.0139579
ENSG00000245888.7	AC106739.1	51.6023	8.45987	24.4604	12.6927	2.91638	5.11686	7.15587	12.5899	97.2153	27.779	-3.49959	0.0141427
ENSG00000287729.1		8.20946	12.2198	7.52628	4.23091	0.972128	1.02337	1.02227	3.35731	32.1864	6.37508	-5.04879	0.014169
ENSG00000278869.1		174.744	15.9797	40.4537	40.1936	10.6934	22.5142	31.6903	19.3045	271.371	84.2024	-3.22284	0.0144553
ENSG00000227591.5	AL031316.1	22.2828	8.45987	11.2894	6.34636	0	0	1.02227	6.71462	48.3785	7.73689	-6.25296	0.0145961
ENSG00000258738.1		130.179	69.5589	140.177	105.773	62.2162	48.0985	41.913	74.7002	445.687	226.928	-1.964	0.0147474
ENSG00000261218.5		137.215	31.9595	62.0918	27.5009	33.0524	14.3272	25.5567	23.5012	258.767	96.4374	-2.68327	0.0148488
ENSG00000130522.6	JUND	19755.5	3810.7	30208.6	6460.6	4852.86	5919.18	7131.34	5014.14	60235.4	22917.5	-2.62835	0.0148949
ENSG00000173825.7	TIGD3	858.475	11.2798	113.835	57.1173	30.136	23.5375	64.4028	99.0407	1040.71	217.117	-4.7933	0.0149447
ENSG00000273174.1		151.289	42.2993	116.657	52.8863	43.7458	50.1452	33.7348	27.6978	363.132	155.324	-2.3379	0.0149506
ENSG00000179862.7	CITED4	639.165	76.1388	913.502	231.642	112.767	158.623	178.897	204.796	1860.45	655.082	-2.84002	0.0150483
ENSG00000236562.4	AC116049.1	87.9585	0.939985	10.3486	4.23091	1.94426	0	8.17814	2.51798	103.478	12.6404	-8.1863	0.0152295
ENSG00000167676.4	PLIN4	505.468	102.458	154.289	178.756	108.878	136.108	79.7368	39.4484	940.971	364.172	-2.58386	0.0152327
ENSG00000142102.16	PGGHG	3880.73	3175.27	2623.85	2988.08	2351.58	1975.11	1694.92	1624.1	12667.9	7645.7	-1.65687	0.0152732
ENSG00000162591.16	MEGF6	1365.12	506.652	992.528	929.742	566.751	457.447	543.846	463.309	3794.04	2031.35	-1.86774	0.0153577
ENSG00000183160.9	TMEM119	70.3668	28.1996	88.4337	40.1936	21.3868	40.9349	9.20041	5.03597	227.194	76.5581	-2.9676	0.0154244
ENSG00000261519.3		63.3301	0.939985	20.6973	4.23091	1.94426	5.11686	0	5.87529	89.1982	12.9364	-6.89513	0.0154287
ENSG00000277001.1		28.1467	0	5.64471	2.11545	0.972128	0	1.02227	0	35.9069	1.9944	-18.0039	0.0155278
ENSG00000136630.13	HLX	1209.14	107.158	270.946	227.411	139.014	120.758	167.652	197.242	1814.65	624.666	-2.90499	0.0156431
ENSG00000211649.3	IGLV7-46	182.954	16.9197	426.175	31.7318	31.1081	18.4207	71.5587	48.681	657.781	169.769	-3.87457	0.0156707
ENSG00000287586.1		93.8224	2.81996	23.5196	10.5773	4.86064	3.07011	9.20041	11.7506	130.739	28.8817	-4.52671	0.0156708
ENSG00000131669.10	NINJ1	12402.1	1099.78	6329.6	1402.55	906.996	1719.26	1731.72	2522.18	21234.1	6880.16	-3.08628	0.0156952
ENSG00000196358.11	NTNG2	2437.04	327.115	765.799	452.707	305.248	291.661	612.338	226.618	3982.66	1435.87	-2.7737	0.0159125
ENSG00000189067.14	LITAF	43372.9	3366.09	14907.7	4497.46	2309.78	3105.93	6348.28	8273.25	66144.1	20037.2	-3.30106	0.0159308
ENSG00000073150.14	PANX2	3197	30.0795	422.412	94.1377	29.1638	26.6077	99.1599	131.774	3743.63	286.706	-13.0574	0.0159382
ENSG00000141682.12	PMAIP1	1151.67	253.796	528.721	208.372	286.778	197.511	213.654	179.616	2142.56	877.559	-2.4415	0.0160457
ENSG00000109321.11	AREG	2.34556	22.5596	98.7824	19.0391	5.83277	17.3973	3.0668	5.87529	142.727	32.1722	-4.43634	0.0160814
ENSG00000158089.15	GALNT14	172.399	6.5799	31.9867	14.8082	3.88851	1.02337	26.5789	11.7506	225.773	43.2414	-5.22123	0.0161726
ENSG00000072310.18	SREBF1	3496.06	1707.01	3527	1922.95	1118.92	1725.4	1392.33	1494.84	10653	5731.49	-1.85868	0.0162502
ENSG00000140332.17	TLE3	32575.1	2897.03	10731.5	4069.08	2755.98	4225.5	5443.57	4635.61	50272.8	17060.7	-2.94671	0.0163528
ENSG00000132470.14	ITGB4	309.614	15.0398	55.5063	27.5009	15.5541	10.2337	49.0688	27.6978	407.661	102.554	-3.97507	0.0164114
ENSG00000142615.8	CELA2A	2.34556	8.45987	2.82235	2.11545	0	0	0	0	15.7432	0	#DIV/0!	0.0165588
ENSG00000205517.13	RGL3	58.639	6.5799	7.52628	0	1.94426	3.07011	4.08907	1.67866	72.7451	10.7821	-6.74685	0.016572
ENSG00000172967.8	XKR3	44.5656	0.939985	4.70392	1.05773	2.91638	0	0	0	51.2673	2.91638	-17.579	0.016689
ENSG00000167552.15	TUBA1A	26599.8	1843.31	8243.15	2827.3	2811.39	3708.7	3000.35	3400.12	39513.6	12920.6	-3.05819	0.0167073
ENSG00000175197.13	DDIT3	259.184	74.2588	195.683	100.484	51.5228	74.7061	76.67	86.4507	629.61	289.35	-2.17595	0.0167202
ENSG00000087074.8	PPP1R15A	18827.8	1727.69	6914.77	1660.63	2147.43	3455.93	2077.25	1857.43	29130.9	9538.04	-3.05418	0.0167959
ENSG00000167536.14	DHRS13	659.102	55.4591	245.545	127.985	70.9654	74.7061	138.006	94.844	1088.09	378.522	-2.87458	0.0168071
ENSG00000253772.1		86.7857	7.51988	28.2235	17.9814	0	4.09349	14.3117	12.5899	140.51	30.9951	-4.53331	0.0168259
ENSG00000135766.9	EGLN1	1632.51	253.796	450.636	330.011	239.144	246.633	287.257	281.175	2666.95	1054.21	-2.52982	0.0169043
ENSG00000163874.11	ZC3H12A	1308.82	523.572	1802.54	685.407	313.997	532.153	685.941	474.22	4320.34	2006.31	-2.15338	0.0170796
ENSG00000172780.17	RAB43	795.144	129.718	621.859	233.758	143.875	174.997	228.988	183.813	1780.48	731.672	-2.43344	0.0171256
ENSG00000188396.4	TCTEX1D4	480.84	82.7187	206.032	107.888	89.4358	128.945	56.2247	68.8249	877.478	343.43	-2.55504	0.0171439
ENSG00000120318.16	ARAP3	6919.4	479.392	1503.37	743.582	500.646	852.469	765.678	949.28	9645.75	3068.07	-3.14391	0.0171633
ENSG00000166796.12	LDHC	2.34556	10.3398	10.3486	0	0	0	0	0	23.034	0	#DIV/0!	0.0172267
ENSG00000099866.16	MADCAM1	80.9218	8.45987	42.3353	21.1545	12.6377	7.1636	19.4231	10.0719	152.871	49.2963	-3.10108	0.0172367
ENSG00000240666.2	MME-AS1	19.9373	6.5799	2.82235	7.40409	0	0	0	4.19664	36.7436	4.19664	-8.75548	0.0172765
ENSG00000265888.2		18.7645	7.51988	8.46706	5.28863	0.972128	1.02337	3.0668	4.19664	40.04	9.25894	-4.32447	0.0172782
ENSG00000131203.13	IDO1	71.5395	6.5799	55.5063	16.9236	1.94426	7.1636	17.3785	14.2686	150.549	40.755	-3.69401	0.0174923
ENSG00000213946.3	DNAJB1P1	16.4189	18.7997	47.0392	19.0391	4.86064	9.21034	16.3563	5.87529	101.297	36.3026	-2.79035	0.0175058
ENSG00000186352.9	ANKRD37	89.1312	66.739	202.269	102.6	50.5507	49.1218	52.1356	70.5035	460.738	222.312	-2.07249	0.0176396
ENSG00000174788.10	PCP2	34.0106	33.8395	60.2102	67.6945	18.4704	29.6778	27.6012	14.2686	195.755	90.018	-2.17462	0.0178602
ENSG00000268480.3		14.0734	24.4396	40.4537	27.5009	11.6655	7.1636	13.2895	11.7506	106.468	43.8692	-2.42693	0.0178758
ENSG00000148841.17	ITPRIP	10504.6	1595.15	5685.16	1439.57	1262.79	2392.64	1854.39	1739.93	19224.5	7249.76	-2.65174	0.0179265
ENSG00000197483.10	ZNF628	838.537	296.095	1176.92	461.169	317.886	403.208	350.638	211.511	2772.72	1283.24	-2.16072	0.0179711
ENSG00000059804.16	SLC2A3	21031.5	2772.96	6733.19	2941.54	2780.29	3566.45	3654.61	2570.02	33479.1	12571.4	-2.66313	0.018193
ENSG00000104973.19	MED25	6250.91	597.831	2752.74	999.552	696.044	771.622	1127.56	1230.45	10601	3825.68	-2.77102	0.0182583
ENSG00000007944.15	MYLIP	1684.11	1516.2	2359.49	976.282	614.385	852.469	1043.73	1019.78	6536.08	3530.37	-1.85139	0.0182865
ENSG00000261449.1		124.315	8.45987	75.2628	27.5009	6.8049	12.2805	17.3785	32.7338	235.538	69.1977	-3.40384	0.0182935
ENSG00000105639.20	JAK3	22503.3	5028.92	21078.3	6963.02	4713.85	4668.62	7592.38	7067.14	55573.5	24042	-2.31152	0.0184562
ENSG00000228327.3	AL669831.1	256.839	188.937	184.394	211.545	148.736	132.015	106.316	114.988	841.715	502.054	-1.67654	0.0185133
ENSG00000267121.6		677.867	472.813	684.891	573.288	401.489	365.344	407.885	280.335	2408.86	1455.05	-1.65551	0.0185662
ENSG00000088899.16	LZTS3	65.6756	65.799	489.208	111.061	64.1605	58.3322	82.8037	56.2349	731.744	261.531	-2.79792	0.0187808
ENSG00000100218.12	RSPH14	37.5289	3.75994	8.46706	5.28863	1.94426	4.09349	2.04453	4.19664	55.0446	12.2789	-4.48285	0.0191174
ENSG00000103569.10	AQP9	13287.6	833.767	2199.55	789.064	356.771	476.891	884.261	2594.36	17110	4312.29	-3.96773	0.019187
ENSG00000132002.9	DNAJB1	5243.5	1957.05	12250.9	2716.24	1894.68	2091.77	2688.56	2589.33	22167.7	9264.34	-2.3928	0.0191959
ENSG00000182487.12	NCF1B	6017.53	370.354	2247.53	924.453	652.298	718.407	917.996	987.049	9559.87	3275.75	-2.91838	0.0193032
ENSG00000092758.18	COL9A3	187.645	13.1598	82.789	22.2123	8.74915	11.2571	39.8684	26.8585	305.806	86.7331	-3.52582	0.0193699
ENSG00000213347.10	MXD3	1197.41	148.518	368.788	220.007	199.286	204.674	186.053	157.794	1934.72	747.807	-2.58719	0.0194615
ENSG00000160447.7	PKN3	166.535	86.4786	287.88	118.465	56.3834	44.005	132.895	53.717	659.359	287	-2.29742	0.0194963
ENSG00000189166.6	TNRC18P3	77.4034	21.6197	36.6906	30.6741	14.5819	20.4674	23.5121	6.71462	166.388	65.2761	-2.54898	0.0196064
ENSG00000273188.1		77.4034	34.7795	76.2035	83.5604	18.4704	52.192	31.6903	19.3045	271.947	121.657	-2.23535	0.019649
ENSG00000246016.2	LINC01513	35.1834	2.81996	11.2894	6.34636	0	1.02337	7.15587	1.67866	55.6391	9.8579	-5.64412	0.0199831
ENSG00000090238.12	YPEL3	11510.8	1057.48	5336.13	1961.03	1143.22	1217.81	2334.86	2420.62	19865.5	7116.51	-2.79146	0.0199847
ENSG00000169926.11	KLF13	3352.98	1067.82	2824.24	1442.74	1136.42	1563.71	448.775	707.553	8687.77	3856.46	-2.25279	0.0200319
ENSG00000111319.13	SCNN1A	51.6023	23.4996	40.4537	23.27	5.83277	13.3038	10.2227	25.1798	138.826	54.5391	-2.54543	0.0202619
ENSG00000254756.1		23.4556	12.2198	34.809	13.7505	3.88851	11.2571	9.20041	6.71462	84.2349	31.0606	-2.71195	0.0204007
ENSG00000254682.1		109.068	70.4989	410.182	179.814	58.3277	68.5659	64.4028	123.381	769.563	314.678	-2.44556	0.0204244
ENSG00000268061.5		136.042	62.039	110.072	59.2327	49.5785	47.0751	40.8907	50.3597	367.386	187.904	-1.95518	0.0205046
ENSG00000171051.9	FPR1	63012.3	1730.51	13711	2877.02	2592.67	4366.73	6102.94	8017.26	81330.8	21079.6	-3.85827	0.0205828
ENSG00000120129.6	DUSP1	118474	5741.43	26034.3	7314.18	6099.13	6380.72	14589.8	17542.8	157564	44612.4	-3.53184	0.0208893
ENSG00000131126.19	TEX101	4.69112	3.75994	7.52628	1.05773	0	0	0	0.839328	17.0351	0.839328	-20.2961	0.0209003
ENSG00000108556.10	CHRNE	182.954	18.7997	92.1969	38.0782	28.1917	27.631	38.8462	26.8585	332.028	121.527	-2.73213	0.0210253
ENSG00000232748.3	AC135050.1	57.4662	30.0795	87.493	32.7895	20.4147	34.7946	21.4676	14.2686	207.828	90.9455	-2.28519	0.0210857
ENSG00000288610.1		132.524	2.81996	52.6839	3.17318	0.972128	4.09349	13.2895	15.9472	191.201	34.3023	-5.574	0.0211581
ENSG00000143226.15	FCGR2A	26307.8	2535.14	5997.5	2195.84	1649.7	2127.59	2764.21	5325.53	37036.3	11867	-3.12094	0.0212493
ENSG00000260467.1		48.084	6.5799	29.1643	7.40409	0	2.04674	5.11134	12.5899	91.2323	19.748	-4.61982	0.0213037
ENSG00000203999.9	LINC01270	79.749	16.9197	59.2694	5.28863	17.4983	14.3272	8.17814	10.0719	161.227	50.0756	-3.21967	0.0214265
ENSG00000204283.4	LINC01973	38.7017	3.75994	31.9867	20.0968	10.6934	7.1636	8.17814	4.19664	94.5451	30.2318	-3.12734	0.021431
ENSG00000230013.2	AL359182.2	10.555	2.81996	6.58549	6.34636	0.972128	0	2.04453	1.67866	26.3068	4.69532	-5.60278	0.0216013
ENSG00000239705.2	AL354710.2	24.6284	7.51988	27.2828	14.8082	6.8049	4.09349	8.17814	7.55395	74.2392	26.6305	-2.78775	0.021648
ENSG00000165030.4	NFIL3	2589.5	420.173	898.449	306.741	268.307	572.065	308.725	440.647	4214.86	1589.74	-2.65128	0.021864
ENSG00000230368.2	FAM41C	8.20946	6.5799	0	9.51954	0	1.02337	1.02227	0	24.3089	2.04564	-11.8833	0.0219056
ENSG00000141582.15	CBX4	3574.63	974.765	5107.52	1457.55	915.745	1271.03	1557.94	1176.74	11114.5	4921.44	-2.25837	0.0220042
ENSG00000206737.1	RNVU1-18	26.9739	46.0593	22.5788	70.8677	8.74915	0	6.1336	30.2158	166.48	45.0986	-3.69147	0.0224301
ENSG00000272948.2		19.9373	5.63991	13.171	8.46182	0	1.02337	5.11134	5.03597	47.21	11.1707	-4.22624	0.0224976
ENSG00000160179.19	ABCG1	3259.15	512.292	1024.51	486.554	248.865	287.567	639.939	767.145	5282.51	1943.52	-2.71802	0.0226279
ENSG00000100906.11	NFKBIA	11451	3999.64	17000.9	4638.13	2508.09	6288.62	4210.72	3326.26	37089.7	16333.7	-2.27075	0.022733
ENSG00000272195.1		64.5029	46.0593	94.0784	48.6554	25.2753	34.7946	33.7348	36.9304	253.296	130.735	-1.93747	0.022748
ENSG00000141562.18	NARF	3447.97	610.05	1435.64	701.273	629.939	587.415	745.233	709.232	6194.93	2671.82	-2.31862	0.0227634
ENSG00000126822.18	PLEKHG3	14879.1	1190.02	3928.72	1747.36	1253.07	1839	2909.37	1455.39	21745.2	7456.84	-2.91614	0.0228071
ENSG00000171236.10	LRG1	7254.81	70.4989	1626.62	198.853	68.049	72.6594	289.302	418.824	9150.78	848.834	-10.7804	0.0228464
ENSG00000178726.7	THBD	3326	97.7585	437.465	235.873	136.098	360.227	257.611	360.911	4097.1	1114.85	-3.67503	0.0228711
ENSG00000261971.8		523.06	508.532	415.827	548.96	327.607	344.876	331.215	269.424	1996.38	1273.12	-1.5681	0.0229209
ENSG00000166016.6	ABTB2	528.924	64.859	176.867	102.6	80.6866	73.6828	98.1377	91.4867	873.25	343.994	-2.53856	0.0229629
ENSG00000102882.12	MAPK3	6716.51	748.228	3373.65	1486.11	853.529	959.923	1582.47	1479.73	12324.5	4875.66	-2.52776	0.0230586
ENSG00000099875.16	MKNK2	32975	4104.92	22500.7	7163.98	4889.8	5605.01	7633.27	8579.61	66744.7	26707.7	-2.49908	0.0231421
ENSG00000123810.9	B9D2	737.678	123.138	307.637	144.909	109.85	129.968	179.919	126.738	1313.36	546.476	-2.40333	0.0231671
ENSG00000165886.5	UBTD1	1159.88	72.3789	272.828	125.87	83.603	162.716	158.451	130.935	1630.95	535.706	-3.0445	0.0231868
ENSG00000125753.14	VASP	58003.3	3487.35	19363.2	6892.15	4992.85	7632.31	8837.5	8456.23	87746	29918.9	-2.9328	0.0232044
ENSG00000177666.17	PNPLA2	5169.61	1335.72	4376.53	2246.61	1379.45	1754.06	1742.97	1635.01	13128.5	6511.48	-2.0162	0.0235094
ENSG00000279164.1		89.1312	1.87997	12.2302	8.46182	0.972128	6.14023	12.2672	1.67866	111.703	21.0582	-5.30449	0.0237275
ENSG00000162300.13	ZFPL1	167.707	41.3594	141.118	69.81	37.913	51.1686	57.247	47.8417	419.994	194.17	-2.16302	0.0238097
ENSG00000279372.1		3.51834	2.81996	3.76314	5.28863	0	0	1.02227	0	15.3901	1.02227	-15.0548	0.0238159
ENSG00000272682.1		11.7278	1.87997	6.58549	2.11545	0	1.02337	1.02227	0.839328	22.3087	2.88497	-7.73274	0.023827
ENSG00000267493.4		158.325	65.799	311.4	155.486	78.7424	72.6594	92.0041	86.4507	691.01	329.857	-2.09488	0.0239376
ENSG00000126266.3	FFAR1	7.03668	6.5799	46.0984	22.2123	7.77703	1.02337	10.2227	0.839328	81.9273	19.8624	-4.12474	0.0239916
ENSG00000130724.9	CHMP2A	2773.62	435.213	1329.33	601.847	418.015	559.784	320.992	806.594	5140.01	2105.39	-2.44136	0.0241812
ENSG00000077238.14	IL4R	15965	2080.19	9199.93	5271.71	3457.86	2225.83	4113.6	4074.1	32516.9	13871.4	-2.34417	0.0242299
ENSG00000144802.11	NFKBIZ	6548.8	4453.65	5869.55	3016.64	3043.73	3849.92	1942.31	1781.05	19888.6	10617	-1.87328	0.0242664
ENSG00000221241.1	SNORD88A	3.51834	10.3398	14.1118	13.7505	3.88851	5.11686	1.02227	0.839328	41.7204	10.867	-3.83919	0.0242771
ENSG00000255507.6		57.4662	1.87997	8.46706	5.28863	4.86064	0	2.04453	5.87529	73.1019	12.7805	-5.71981	0.0243329
ENSG00000077454.16	LRCH4	3525.37	818.727	2562.7	1463.89	845.752	1047.93	1229.79	967.745	8370.69	4091.22	-2.04602	0.0243573
ENSG00000274180.1		8595.3	546.131	1401.77	706.562	640.632	607.883	1314.64	984.531	11249.8	3547.68	-3.17102	0.024371
ENSG00000111052.8	LIN7A	750.579	212.437	94.0784	150.197	76.7981	108.477	97.1154	182.134	1207.29	464.525	-2.59898	0.0244441
ENSG00000127663.15	KDM4B	14051.1	1673.17	5778.3	3157.31	1986.06	2378.32	3254.9	2546.52	24659.9	10165.8	-2.42577	0.0247947
ENSG00000110080.20	ST3GAL4	1657.14	259.436	533.425	265.489	221.645	309.058	282.146	297.961	2715.49	1110.81	-2.4446	0.0248644
ENSG00000279511.1		65.6756	13.1598	4.70392	28.5586	1.94426	1.02337	8.17814	15.9472	112.098	27.093	-4.13753	0.0250045
ENSG00000183153.7	GJD3	9.38224	2.81996	9.40784	0	0	0	1.02227	0	21.61	1.02227	-21.1393	0.0250442
ENSG00000254470.3		23503.7	2349.96	7149.96	3040.97	2806.53	3772.15	4109.51	2851.2	36044.6	13539.4	-2.6622	0.0251239
ENSG00000264204.2		168.88	21.6197	50.8024	53.9441	17.4983	13.3038	29.6458	47.0023	295.246	107.45	-2.74775	0.025141
ENSG00000242686.4	AC107464.1	1.17278	15.0398	3.76314	8.46182	1.94426	2.04674	0	0	28.4375	3.991	-7.12541	0.0252418
ENSG00000181007.9	ZFP82	46.9112	86.4786	46.0984	56.0595	116.655	75.7295	93.0263	163.669	235.548	449.08	-0.524512	0.0253346
ENSG00000103056.12	SMPD3	1182.16	187.997	907.857	141.735	234.283	165.786	280.101	249.28	2419.75	929.451	-2.60342	0.0256274
ENSG00000165879.9	FRAT1	7494.06	454.013	1686.83	850.412	627.023	743.991	1173.56	1008.87	10485.3	3553.45	-2.95074	0.0256801
ENSG00000158887.19	MPZ	395.227	62.979	110.072	68.7523	74.8539	51.1686	82.8037	41.1271	637.03	249.953	-2.5486	0.0257109
ENSG00000270659.1		5.8639	8.45987	26.342	11.635	4.86064	2.04674	3.0668	5.87529	52.3007	15.8495	-3.29984	0.0257242
ENSG00000064932.16	SBNO2	403.436	94.9385	152.407	131.158	92.3522	117.688	85.8705	65.4676	781.94	361.378	-2.16377	0.0258424
ENSG00000242616.4	GNG10	5.8639	0.939985	3.76314	3.17318	0	0	0	0	13.7402	0	#DIV/0!	0.0260997
ENSG00000103355.14	PRSS33	599.29	11.2798	447.813	5.28863	2.91638	3.07011	3.0668	37.7697	1063.67	46.823	-22.7169	0.0261437
ENSG00000203497.2	PDCD4-AS1	463.248	132.538	463.807	240.104	148.736	103.361	176.852	203.117	1299.7	632.066	-2.05627	0.0261991
ENSG00000124875.10	CXCL6	57.4662	0	18.8157	3.17318	0	2.04674	4.08907	5.03597	79.4551	11.1718	-7.11212	0.0262858
ENSG00000230287.3	AL445928.1	8.20946	5.63991	15.0526	6.34636	0.972128	3.07011	3.0668	2.51798	35.2483	9.62703	-3.66139	0.0264314
ENSG00000123329.20	ARHGAP9	14692.6	2157.27	7819.8	3734.83	2514.9	2726.26	4016.49	3118.1	28404.5	12375.7	-2.29517	0.0264317
ENSG00000132589.16	FLOT2	34313.2	2251.26	13219	5025.26	3245.94	3835.6	6624.29	5894.6	54808.7	19600.4	-2.7963	0.026447
ENSG00000175274.19	TP53I11	6208.69	434.273	1359.43	804.93	530.782	509.639	1167.43	835.131	8807.33	3042.98	-2.89431	0.0267861
ENSG00000105722.10	ERF	3844.37	396.674	1351.91	606.078	417.043	504.522	746.255	729.376	6199.03	2397.2	-2.58595	0.0268968
ENSG00000215014.5	AL645728.1	175.917	69.5589	219.203	127.985	49.5785	96.1969	77.6923	76.3788	592.664	299.847	-1.97656	0.0269175
ENSG00000160991.17	ORAI2	12085.5	1136.44	5296.62	2144.01	1640.95	1694.7	2736.61	2007.67	20662.6	8079.94	-2.55727	0.0269619
ENSG00000233746.2	LINC00656	26.9739	7.51988	10.3486	20.0968	1.94426	3.07011	11.2449	4.19664	64.9393	20.4559	-3.17459	0.0272187
ENSG00000136689.19	IL1RN	6811.5	395.734	1600.27	543.672	515.228	667.238	757.5	1120.5	9351.18	3060.47	-3.05547	0.0273603
ENSG00000180549.8	FUT7	1200.93	53.5792	198.506	138.562	92.3522	101.314	175.83	140.168	1591.57	509.664	-3.12279	0.0274964
ENSG00000251578.1		5.8639	8.45987	35.7498	0	3.88851	2.04674	2.04453	0.839328	50.0736	8.81912	-5.67784	0.027497
ENSG00000112195.9	TREML2	4788.46	165.437	927.614	454.823	312.053	181.137	565.314	798.201	6336.33	1856.7	-3.41268	0.0275774
ENSG00000163235.16	TGFA	1071.92	58.2791	156.17	82.5027	78.7424	66.5192	160.496	114.988	1368.87	420.745	-3.25345	0.0276811
ENSG00000100139.14	MICALL1	1735.71	626.03	2196.73	884.26	575.5	593.556	880.172	707.553	5442.74	2756.78	-1.97431	0.0276984
ENSG00000287913.1		65.6756	4.69993	34.809	17.9814	1.94426	7.1636	9.20041	17.6259	123.166	35.9341	-3.42755	0.0277802
ENSG00000063169.11	BICRA	1756.82	863.846	2234.36	1248.12	815.616	879.076	992.622	770.503	6103.15	3457.82	-1.76503	0.0280704
ENSG00000173110.8	HSPA6	4713.4	234.056	651.964	404.052	200.258	118.711	667.541	701.678	6003.47	1688.19	-3.55616	0.0281496
ENSG00000276386.1		18.7645	0.939985	0.940784	3.17318	0.972128	0	0	0.839328	23.8184	1.81146	-13.1488	0.0284363
ENSG00000244515.1	KRT18P34	17.5917	11.2798	6.58549	24.3277	5.83277	3.07011	4.08907	7.55395	59.7847	20.5459	-2.90981	0.0284675
ENSG00000228719.1	AL022313.2	83.2673	7.51988	15.0526	6.34636	2.91638	1.02337	10.2227	12.5899	112.186	26.7523	-4.19351	0.0285531
ENSG00000099308.10	MAST3	21122.9	2624.44	9373.04	4599	3057.34	3763.96	4996.84	4142.92	37719.4	15961.1	-2.36321	0.0285593
ENSG00000105497.8	ZNF175	157.152	131.598	77.1443	181.929	200.258	178.067	257.611	399.52	547.824	1035.46	-0.529065	0.0285821
ENSG00000132965.10	ALOX5AP	7617.2	369.414	2493.08	630.405	497.73	462.564	1130.63	1405.87	11110.1	3496.79	-3.17722	0.0287874
ENSG00000006652.15	IFRD1	439.792	287.635	238.959	247.508	159.429	204.674	175.83	184.652	1213.9	724.585	-1.6753	0.0291022
ENSG00000118503.15	TNFAIP3	2385.43	4223.35	13092	1994.87	1698.31	3342.33	1860.53	2165.47	21695.6	9066.63	-2.39291	0.0292251
ENSG00000260708.1		48.084	19.7397	171.223	23.27	6.8049	24.5609	34.7571	21.8225	262.316	87.9454	-2.98272	0.0292702
ENSG00000280035.1		114.932	20.6797	31.9867	28.5586	12.6377	15.3506	24.5344	24.3405	196.157	76.8632	-2.55203	0.0292718
ENSG00000188895.12	MSL1	12973.3	2510.7	4318.2	2218.05	1977.31	2480.65	2273.52	2914.15	22020.2	9645.63	-2.28292	0.0293977
ENSG00000176720.6	BOK	57.4662	48.8792	73.3812	152.313	24.3032	29.6778	69.5142	24.3405	332.039	147.836	-2.246	0.0295144
ENSG00000087903.13	RFX2	2672.76	171.077	561.648	310.972	241.088	303.941	410.951	350	3716.46	1305.98	-2.84573	0.0296664
ENSG00000146828.18	SLC12A9	10461.2	1630.87	4692.63	2653.84	1934.54	2737.52	2373.7	1635.85	19438.5	8681.61	-2.23905	0.0296899
ENSG00000163993.7	S100P	2309.2	22.5596	628.444	82.5027	19.4426	8.18697	80.7591	158.633	3042.71	267.022	-11.395	0.0297659
ENSG00000196466.10	ZNF799	55.1206	72.3789	43.2761	53.9441	84.5752	92.1034	128.806	85.6114	224.72	391.096	-0.57459	0.0298118
ENSG00000139718.11	SETD1B	10338.1	3159.29	7050.24	3802.53	3005.82	3422.15	3704.7	2601.08	24350.1	12733.7	-1.91225	0.0298531
ENSG00000116514.17	RNF19B	8357.23	827.187	3177.97	1173.02	861.306	1573.95	1218.54	1594.72	13535.4	5248.52	-2.5789	0.0299269
ENSG00000262703.1		5.8639	12.2198	7.52628	11.635	1.94426	2.04674	4.08907	3.35731	37.245	11.4374	-3.25643	0.0299424
ENSG00000157152.17	SYN2	24.6284	4.69993	1.88157	3.17318	0	1.02337	1.02227	3.35731	34.383	5.40295	-6.36375	0.0300453
ENSG00000233214.1	AC002511.2	39.8745	0	2.82235	2.11545	0	0	0	2.51798	44.8123	2.51798	-17.7969	0.0301387
ENSG00000104856.14	RELB	3257.98	569.631	2185.44	1010.13	608.552	1067.38	769.767	783.932	7023.18	3229.63	-2.17461	0.0301508
ENSG00000248180.1	GAPDHP60	131.351	53.5792	88.4337	68.7523	34.0245	55.2621	47.0243	45.3237	342.116	181.635	-1.88354	0.0303226
ENSG00000287030.1		5.8639	8.45987	0	3.17318	0	0	0	0	17.4969	0	#DIV/0!	0.0307802
ENSG00000172216.6	CEBPB	28968.8	1346.06	7703.14	2023.43	2019.11	2563.55	4493.89	3837.41	40041.5	12913.9	-3.10064	0.0307913
ENSG00000158828.8	PINK1	987.48	183.297	426.175	230.584	148.736	214.908	243.3	221.582	1827.54	828.526	-2.20577	0.0309945
ENSG00000117298.16	ECE1	19207.8	2358.42	9004.25	3464.06	2533.37	2764.13	4613.49	4147.96	34034.5	14058.9	-2.42084	0.0310077
ENSG00000261461.1		443.311	89.2986	395.129	175.583	101.101	145.319	78.7146	175.419	1103.32	500.554	-2.2042	0.0310468
ENSG00000131480.9	AOC2	369.426	31.0195	88.4337	35.9627	18.4704	36.8414	32.7126	82.2541	524.841	170.278	-3.08225	0.0310989
ENSG00000228305.2	AC016734.1	911.25	153.218	528.721	188.275	77.7703	206.721	175.83	271.942	1781.46	732.263	-2.43282	0.0311307
ENSG00000283196.2		117.278	13.1598	100.664	25.3854	24.3032	26.6077	8.17814	31.8944	256.487	90.9835	-2.81905	0.0311873
ENSG00000199695.1	RNU6-1128P	69.194	9.39985	8.46706	9.51954	7.77703	9.21034	3.0668	8.39328	96.5804	28.4474	-3.39505	0.031343
ENSG00000066336.12	SPI1	42635.2	3448.81	10778.6	5786.82	3603.68	6895.48	5734.92	7181.29	62649.4	23415.4	-2.67557	0.0313753
ENSG00000163026.12	WDCP	102.032	105.278	113.835	162.89	178.872	124.851	257.611	324.82	484.035	886.154	-0.54622	0.0315246
ENSG00000160972.10	PPP1R16A	175.917	64.859	198.506	117.408	82.6309	71.636	84.8482	49.5203	556.689	288.635	-1.92869	0.0317438
ENSG00000285938.1		629.783	87.4186	185.335	181.929	102.073	129.968	141.073	99.88	1084.46	472.995	-2.29276	0.0318647
ENSG00000260660.4		234.556	15.0398	55.5063	31.7318	21.3868	23.5375	40.8907	29.3765	336.834	115.192	-2.92412	0.0319021
ENSG00000287737.1		63.3301	10.3398	4.70392	10.5773	3.88851	8.18697	7.15587	6.71462	88.9511	25.946	-3.42832	0.0319577
ENSG00000181444.13	ZNF467	10923.3	772.668	2283.28	1419.47	1176.28	1693.68	1594.74	1201.08	15398.7	5665.77	-2.71785	0.0320806
ENSG00000157600.12	TMEM164	18746.9	1432.54	4865.74	1963.14	2173.68	2551.27	2920.62	2336.69	27008.3	9982.25	-2.70563	0.0322183
ENSG00000105520.10	PLPPR2	7643	539.552	1779.96	830.316	725.208	1047.93	1022.27	1127.22	10792.8	3922.62	-2.75143	0.0322406
ENSG00000278196.3		106.723	40.4194	611.51	74.0409	59.2998	49.1218	100.182	78.8968	832.693	287.501	-2.89632	0.0322408
ENSG00000079432.9	CIC	12329.4	2738.18	7744.54	4343.03	3069.98	4064.83	3868.26	2325.78	27155.2	13328.8	-2.03732	0.032319
ENSG00000226334.1	AL359182.1	73.8851	33.8395	42.3353	30.6741	8.74915	11.2571	32.7126	26.0192	180.734	78.738	-2.29539	0.0323972
ENSG00000160999.10	SH2B2	2225.94	249.096	834.476	378.666	257.614	318.269	540.779	375.179	3688.17	1491.84	-2.47223	0.0325058
ENSG00000285667.1		106.723	19.7397	35.7498	57.1173	24.3032	27.631	18.4008	26.0192	219.33	96.3542	-2.27629	0.032522
ENSG00000272023.1		30.4923	8.45987	22.5788	12.6927	4.86064	5.11686	8.17814	10.0719	74.2237	28.2276	-2.62947	0.0326179
ENSG00000162685.6	LSP1P3	59.8118	2.81996	27.2828	5.28863	6.8049	10.2337	4.08907	5.03597	95.2031	26.1636	-3.63875	0.0327422
ENSG00000132376.20	INPP5K	4057.82	1063.12	3767.84	1705.06	1051.84	1170.74	1658.12	1448.68	10593.8	5329.38	-1.98782	0.0327513
ENSG00000103154.10	NECAB2	416.337	5.63991	49.8616	4.23091	4.86064	5.11686	10.2227	24.3405	476.069	44.5407	-10.6884	0.0329011
ENSG00000185950.9	IRS2	8542.53	1529.36	5763.25	2196.9	1857.74	2960.61	1561	1803.72	18032	8183.07	-2.20358	0.0329204
ENSG00000271780.1		80.9218	26.3196	79.0259	55.0018	16.5262	20.4674	34.7571	41.1271	241.269	112.878	-2.13744	0.0330872
ENSG00000116991.11	SIPA1L2	1257.22	413.594	239.9	218.949	144.847	359.203	177.875	221.582	2129.66	903.508	-2.35711	0.0331299
ENSG00000128016.7	ZFP36	55196.9	7102.53	17255.9	6468	8428.35	11932.5	6498.55	7460.78	86023.3	34320.2	-2.50649	0.0331842
ENSG00000130725.8	UBE2M	1587.94	303.615	1305.81	488.67	348.994	396.045	258.634	649.64	3686.04	1653.31	-2.22949	0.0333785
ENSG00000267174.5		569.971	38.5394	208.854	39.1359	37.913	53.2153	92.0041	100.719	856.5	283.852	-3.01742	0.0335757
ENSG00000268581.1		39.8745	21.6197	19.7565	13.7505	9.72128	18.4207	3.0668	4.19664	95.0011	35.4054	-2.68324	0.0338451
ENSG00000141574.8	SECTM1	15963.9	1431.6	4160.15	2081.61	1156.83	1864.58	2942.09	2894	23637.2	8857.5	-2.66861	0.0338585
ENSG00000282572.2		29.3195	5.63991	3.76314	4.23091	0	5.11686	0	2.51798	42.9534	7.63484	-5.62598	0.0338941
ENSG00000174132.9	FAM174A	524.232	45.1193	175.927	76.1563	38.8851	58.3322	116.538	88.9687	821.435	302.725	-2.71347	0.034078
ENSG00000008283.16	CYB561	664.966	313.015	672.661	380.782	219.701	266.077	334.281	336.57	2031.42	1156.63	-1.75633	0.0340938
ENSG00000119669.5	IRF2BPL	4407.31	746.348	3103.65	1151.86	841.863	898.52	1432.2	1109.59	9409.17	4282.17	-2.19729	0.0341521
ENSG00000220378.3	KRT8P42	31.665	0	5.64471	1.05773	0.972128	1.02337	2.04453	0.839328	38.3675	4.87936	-7.86322	0.0341594
ENSG00000273112.1		58.639	4.69993	13.171	8.46182	9.72128	0	3.0668	7.55395	84.9717	20.342	-4.17715	0.0342763
ENSG00000172014.12	ANKRD20A4	11.7278	16.9197	3.76314	10.5773	2.91638	1.02337	1.02227	6.71462	42.9879	11.6766	-3.68153	0.0343595
ENSG00000156860.16	FBRS	12703.5	2561.46	10265.8	4260.52	2874.58	3506.07	4325.21	3672.9	29791.4	14378.8	-2.0719	0.0343808
ENSG00000160888.7	IER2	14632.8	695.589	3300.27	1123.31	1413.47	1377.46	1890.17	2005.15	19751.9	6686.26	-2.95411	0.0344842
ENSG00000008130.15	NADK	29162.3	2355.6	7892.24	3239.82	2720.99	3588.96	4411.08	5266.78	42650	15987.8	-2.66766	0.0345896
ENSG00000070731.11	ST6GALNAC2	806.872	32.8995	163.697	17.9814	31.1081	64.4724	77.6923	108.273	1021.45	281.546	-3.628	0.0345908
ENSG00000089639.11	GMIP	18183.9	2619.74	6107.57	3865.99	2505.17	3624.78	4115.65	3344.72	30777.2	13590.3	-2.26464	0.0347019
ENSG00000270170.2		482.012	184.237	1119.53	297.221	193.454	224.118	270.901	275.299	2083	963.772	-2.1613	0.0347036
ENSG00000172354.10	GNB2	31208.8	2572.74	13201.1	4803.14	3420.92	4744.35	6279.79	5947.48	51785.8	20392.5	-2.53945	0.0347984
ENSG00000149575.9	SCN2B	12.9006	1.87997	1.88157	1.05773	0	1.02337	0	0	17.7198	1.02337	-17.3152	0.034895
ENSG00000090339.9	ICAM1	3433.9	561.171	1480.79	550.018	504.535	896.474	602.115	611.03	6025.88	2614.15	-2.3051	0.0349968
ENSG00000239930.2	AP001625.3	7.03668	1.87997	2.82235	1.05773	0	0	0	0	12.7967	0	#DIV/0!	0.0350974
ENSG00000253276.4		2419.44	270.716	1402.71	493.958	380.102	463.587	683.897	396.163	4586.83	1923.75	-2.38432	0.0351358
ENSG00000196663.16	TECPR2	7702.82	415.473	1219.26	683.292	694.1	766.505	981.377	993.764	10020.8	3435.75	-2.91664	0.0351526
ENSG00000061273.18	HDAC7	8297.41	2037.89	5840.39	3614.25	2471.15	2261.65	3025.91	2606.11	19789.9	10364.8	-1.90934	0.0352704
ENSG00000173846.13	PLK3	3032.81	804.627	3098.94	695.984	732.985	1263.86	759.545	739.448	7632.36	3495.84	-2.18327	0.0353324
ENSG00000213937.4	CLDN9	51.6023	6.5799	2.82235	13.7505	0.972128	6.14023	1.02227	9.2326	74.755	17.3672	-4.30437	0.0354878
ENSG00000244171.4	PBX2P1	1263.08	205.857	650.082	224.238	209.008	250.726	293.391	284.532	2343.26	1037.66	-2.25822	0.035515
ENSG00000103196.12	CRISPLD2	11037	1157.12	3590.03	721.37	883.665	913.871	1776.7	2286.33	16505.6	5860.56	-2.81638	0.0355389
ENSG00000228705.2	LINC00659	28.1467	16.9197	26.342	22.2123	11.6655	2.04674	3.0668	17.6259	93.6207	34.405	-2.72114	0.0356002
ENSG00000116337.20	AMPD2	10916.2	1547.22	4463.08	2137.67	1524.3	2458.14	2035.33	2377.82	19064.2	8395.58	-2.27074	0.0356358
ENSG00000288043.1		50.4295	0	2.82235	9.51954	0.972128	1.02337	2.04453	5.87529	62.7714	9.91533	-6.33075	0.0356974
ENSG00000140678.17	ITGAX	33754.9	4076.72	9253.56	6513.48	4084.88	7980.25	5067.38	5385.97	53598.7	22518.5	-2.38021	0.0358213
ENSG00000164758.7	MED30	198.2	130.658	277.531	143.851	98.1849	100.29	138.006	95.6833	750.24	432.165	-1.736	0.0358425
ENSG00000214530.10	STARD10	1093.03	51.6992	370.669	132.216	67.0768	99.267	230.01	163.669	1647.61	560.023	-2.94205	0.0358914
ENSG00000267658.1		37.5289	40.4194	50.8024	32.7895	19.4426	32.7479	15.334	15.9472	161.54	83.4717	-1.93527	0.0359651
ENSG00000276368.2		284.985	125.018	679.246	89.9068	91.38	75.7295	174.808	147.722	1179.16	489.639	-2.40822	0.0362645
ENSG00000248323.7	LUCAT1	2460.49	189.877	414.886	382.897	175.955	261.983	318.947	505.275	3448.15	1262.16	-2.73194	0.0363039
ENSG00000089159.17	PXN	13834.1	2200.51	4726.5	3086.45	2138.68	2734.45	3186.41	2814.27	23847.6	10873.8	-2.19312	0.0364484
ENSG00000184730.11	APOBR	6935.82	1058.42	2164.75	1164.56	767.009	1461.37	1098.94	1522.54	11323.5	4849.86	-2.33482	0.0364589
ENSG00000128011.5	LRFN1	1611.4	172.957	571.056	350.108	202.203	224.118	378.239	332.374	2705.52	1136.93	-2.37966	0.0365189
ENSG00000272384.1		3.51834	0.939985	41.3945	6.34636	4.86064	1.02337	3.0668	0	52.1992	8.95081	-5.83178	0.0366516
ENSG00000106123.12	EPHB6	112.587	73.3188	515.55	104.715	72.9096	62.4257	119.605	80.5755	806.171	335.516	-2.40278	0.0367528
ENSG00000261737.1		26.9739	26.3196	44.2169	30.6741	18.4704	13.3038	13.2895	20.1439	128.184	65.2076	-1.96579	0.03688
ENSG00000100162.15	CENPM	36.3562	44.1793	62.0918	12.6927	9.72128	18.4207	25.5567	14.2686	155.32	67.9672	-2.28522	0.0369528
ENSG00000279261.2		1.17278	2.81996	11.2894	1.05773	0	0	0	0.839328	16.3399	0.839328	-19.4678	0.0369748
ENSG00000260719.1		680.212	137.238	306.696	148.082	125.405	123.828	191.164	151.918	1272.23	592.315	-2.14789	0.0372238
ENSG00000166925.9	TSC22D4	13455.3	2072.67	8979.79	3451.36	2306.86	2726.26	4308.86	3339.68	27959.1	12681.7	-2.20469	0.0372247
ENSG00000260912.1		45.7384	37.5994	15.0526	23.27	79.7145	73.6828	46.002	43.645	121.66	243.044	-0.500569	0.0372726
ENSG00000267666.2		5.8639	15.0398	17.8749	8.46182	0.972128	5.11686	7.15587	1.67866	47.2404	14.9235	-3.1655	0.0373922
ENSG00000012171.20	SEMA3B	32.8378	21.6197	6.58549	34.905	11.6655	7.1636	9.20041	10.9113	95.948	38.9408	-2.46394	0.0373998
ENSG00000179094.16	PER1	1829.54	1326.32	3824.29	1477.64	850.612	1552.45	1090.76	1065.95	8457.79	4559.77	-1.85487	0.0374833
ENSG00000142208.18	AKT1	6385.78	1267.1	4301.27	2062.57	1223.91	1835.93	1988.31	1803.72	14016.7	6851.86	-2.04568	0.0374879
ENSG00000151090.20	THRB	109.068	53.5792	39.5129	34.905	135.126	129.968	133.917	68.8249	237.066	467.836	-0.506728	0.0375155
ENSG00000023608.5	SNAPC1	10.555	18.7997	25.4012	22.2123	38.8851	40.9349	27.6012	42.8057	76.9682	150.227	-0.512346	0.037595
ENSG00000268584.1		12.9006	13.1598	49.8616	24.3277	9.72128	11.2571	9.20041	11.7506	100.25	41.9294	-2.39092	0.0376379
ENSG00000188707.6	ZBED6CL	754.097	230.296	1226.78	335.299	186.649	204.674	489.666	266.067	2546.48	1147.06	-2.22001	0.0377122
ENSG00000259985.1		7.03668	1.87997	6.58549	14.8082	0.972128	0	2.04453	3.35731	30.3103	6.37397	-4.75533	0.0377625
ENSG00000184939.16	ZFP90	261.53	540.492	307.637	408.283	650.354	533.177	539.757	835.131	1517.94	2558.42	-0.593312	0.037823
ENSG00000111199.12	TRPV4	137.215	77.0788	32.9275	31.7318	33.0524	31.7245	41.913	16.7866	278.953	123.476	-2.25916	0.037919
ENSG00000140563.15	MCTP2	3311.93	1454.16	743.22	1171.96	875.887	737.851	946.62	864.507	6681.27	3424.87	-1.95081	0.0379316
ENSG00000129353.15	SLC44A2	30209.6	3894.36	15265.2	6133.76	5224.22	4792.45	7003.55	7432.25	55502.9	24452.5	-2.26983	0.0379449
ENSG00000129355.7	CDKN2D	4112.94	598.771	2559.87	633.578	861.306	876.006	1014.09	656.354	7905.16	3407.76	-2.31976	0.0381145
ENSG00000144485.11	HES6	78.5762	23.4996	49.8616	39.1359	12.6377	25.5843	33.7348	17.6259	191.073	89.5827	-2.13293	0.0381941
ENSG00000239480.1	AC073517.1	73.8851	18.7997	71.4996	24.3277	17.4983	27.631	23.5121	15.1079	188.512	83.7494	-2.25091	0.0384724
ENSG00000099860.9	GADD45B	1891.69	472.813	2248.47	774.256	405.377	593.556	799.413	787.289	5387.24	2585.64	-2.08353	0.0386111
ENSG00000260148.1		15.2461	7.51988	3.76314	9.51954	1.94426	4.09349	1.02227	3.35731	36.0487	10.4173	-3.46046	0.0387232
ENSG00000150337.14	FCGR1A	935.878	212.437	424.294	226.354	208.035	228.212	270.901	164.508	1798.96	871.656	-2.06384	0.0388082
ENSG00000286488.1		90.304	71.4389	36.6906	83.5604	119.572	91.0801	136.984	155.276	281.994	502.911	-0.560723	0.0390704
ENSG00000277767.1		16.4189	15.0398	23.5196	31.7318	8.74915	6.14023	13.2895	10.9113	86.7101	39.0901	-2.21821	0.0391507
ENSG00000203644.3	AC083799.1	258.011	101.518	118.539	103.657	82.6309	69.5893	63.3806	98.2013	581.726	313.802	-1.8538	0.039188
ENSG00000145901.16	TNIP1	13068.3	1977.73	7454.78	2888.65	2141.6	2675.09	3494.11	3265.82	25389.4	11576.6	-2.19316	0.03931
ENSG00000232891.1	AL450344.3	3.51834	19.7397	24.4604	28.5586	9.72128	9.21034	2.04453	0	76.2771	20.9762	-3.63637	0.0393708
ENSG00000157368.11	IL34	22.2828	8.45987	15.0526	9.51954	5.83277	7.1636	4.08907	4.19664	55.3148	21.2821	-2.59912	0.0394278
ENSG00000179044.16	EXOC3L1	86.7857	15.9797	44.2169	27.5009	15.5541	19.4441	27.6012	12.5899	174.483	75.1892	-2.32059	0.0394434
ENSG00000124731.13	TREM1	21662.4	1289.66	4558.1	1326.39	1979.25	2976.99	1933.11	3089.56	28836.6	9978.91	-2.88975	0.039503
ENSG00000217325.2	PRELID1P1	97.3407	19.7397	57.3879	17.9814	13.6098	20.4674	21.4676	25.1798	192.45	80.7247	-2.38402	0.0395283
ENSG00000125505.17	MBOAT7	623.919	29.1395	352.794	103.657	44.7179	59.3556	170.719	110.791	1109.51	385.583	-2.87748	0.0395787
ENSG00000104921.15	FCER2	1267.77	173.897	2442.28	835.604	530.782	176.02	665.496	501.079	4719.55	1873.38	-2.51928	0.0396104
ENSG00000142347.19	MYO1F	79808.8	8414.75	23778.3	10788.8	8569.31	13739.8	13733.1	14280.3	122791	50322.6	-2.44007	0.0397009
ENSG00000211668.2	IGLV2-11	345.97	46.0593	1037.69	104.715	124.432	59.3556	205.476	135.132	1534.43	524.395	-2.92609	0.0397288
ENSG00000125910.6	S1PR4	13711	1023.64	5779.24	2851.63	1567.07	1325.27	3106.67	3256.59	23365.5	9255.6	-2.52447	0.0397421
ENSG00000220205.9	VAMP2	2935.47	1442.88	6013.49	2025.55	1229.74	1480.82	1709.23	1971.58	12417.4	6391.37	-1.94284	0.0398853
ENSG00000130589.16	HELZ2	16896.2	2137.53	7840.5	3601.56	2334.08	2274.96	5766.61	2547.36	30475.8	12923	-2.35826	0.0399699
ENSG00000124233.12	SEMG1	5.8639	0.939985	4.70392	1.05773	0	0	0	0	12.5655	0	#DIV/0!	0.0403081
ENSG00000285280.2		52.7751	64.859	31.0459	59.2327	29.1638	21.4908	20.4453	38.6091	207.913	109.709	-1.89513	0.0403234
ENSG00000199509.1	RNA5SP477	3.51834	12.2198	3.76314	9.51954	3.88851	0	1.02227	1.67866	29.0208	6.58944	-4.40414	0.0404914
ENSG00000179299.17	NSUN7	112.587	4.69993	39.5129	17.9814	5.83277	6.14023	19.4231	22.6618	174.781	54.0579	-3.23322	0.0405046
ENSG00000103005.12	USB1	3063.3	636.37	1818.54	767.91	622.162	828.931	828.037	802.397	6286.12	3081.53	-2.03994	0.0405266
ENSG00000188157.15	AGRN	650.893	190.817	563.53	387.128	243.032	191.37	344.504	161.151	1792.37	940.058	-1.90666	0.0405514
ENSG00000068323.17	TFE3	7540.97	1011.42	2657.72	1212.16	997.404	1530.96	1513.98	1373.98	12422.3	5416.32	-2.29349	0.040618
ENSG00000223722.3	AC023157.1	761.134	18.7997	185.335	49.7132	12.6377	26.6077	147.206	85.6114	1014.98	272.063	-3.73068	0.0406446
ENSG00000287255.1		45.7384	7.51988	6.58549	12.6927	4.86064	11.2571	4.08907	2.51798	72.5365	22.7248	-3.19196	0.0406542
ENSG00000158717.11	RNF166	5997.59	1978.67	4270.22	2037.18	1768.3	2071.3	2153.92	1799.52	14283.7	7793.04	-1.83287	0.0406874
ENSG00000286196.1		57.4662	63.919	29.1643	66.6368	119.572	126.898	106.316	53.717	217.186	406.503	-0.53428	0.0407854
ENSG00000075399.14	VPS9D1	853.783	309.255	625.622	309.914	303.304	330.549	311.792	177.937	2098.57	1123.58	-1.86775	0.0408062
ENSG00000066735.15	KIF26A	8.20946	2.81996	15.9933	15.8659	0.972128	1.02337	0	7.55395	42.8887	9.54945	-4.49122	0.0408691
ENSG00000124126.14	PREX1	53759	6177.58	18182.5	8166.71	6321.75	8900.26	12037.2	9161.26	86285.9	36420.5	-2.36916	0.0409715
ENSG00000147454.14	SLC25A37	23984.5	1159.94	4610.78	2423.25	920.605	1165.62	5522.29	2649.76	32178.5	10258.3	-3.13683	0.0409824
ENSG00000186564.6	FOXD2	51.6023	16.9197	51.7431	29.6164	15.5541	15.3506	25.5567	15.1079	149.882	71.5692	-2.09422	0.0410692
ENSG00000172613.8	RAD9A	383.499	288.575	536.247	308.856	192.481	216.955	293.391	224.1	1517.18	926.927	-1.63678	0.0413411
ENSG00000286750.1		1.17278	1.87997	6.58549	4.23091	0	0	0	0.839328	13.8691	0.839328	-16.5241	0.041412
ENSG00000234585.6	CCT6P3	25.8011	89.2986	47.0392	62.4059	129.293	97.2203	112.449	82.2541	224.545	421.217	-0.533086	0.0417186
ENSG00000100034.14	PPM1F	19842.3	1686.33	6100.05	2566.05	2241.73	3695.39	3182.32	3034.17	30194.7	12153.6	-2.48442	0.0418535
ENSG00000124610.5	HIST1H1A	11.7278	5.63991	95.96	16.9236	2.91638	2.04674	10.2227	20.1439	130.251	35.3297	-3.68674	0.04196
ENSG00000224376.1	AC017104.1	30.4923	31.0195	75.2628	19.0391	6.8049	13.3038	23.5121	23.5012	155.814	67.122	-2.32135	0.0420051
ENSG00000154928.19	EPHB1	308.441	100.578	114.776	43.3668	48.6064	36.8414	38.8462	114.988	567.162	239.282	-2.37027	0.0420571
ENSG00000263961.8		52.7751	19.7397	39.5129	28.5586	9.72128	5.11686	22.4899	23.5012	140.586	60.8292	-2.31117	0.04219
ENSG00000277590.1		75.0579	21.6197	56.4471	23.27	3.88851	12.2805	31.6903	21.8225	176.395	69.6818	-2.53143	0.0422403
ENSG00000141012.13	GALNS	2342.04	716.269	1308.63	797.526	600.775	866.796	765.678	531.294	5164.47	2764.54	-1.86811	0.0423775
ENSG00000111206.13	FOXM1	76.2307	116.558	87.493	84.6182	57.3556	66.5192	53.1579	44.4844	364.9	221.517	-1.64728	0.0423882
ENSG00000259065.2		57.4662	51.6992	25.4012	31.7318	26.2475	24.5609	8.17814	20.9832	166.298	79.9697	-2.07952	0.0424104
ENSG00000184922.14	FMNL1	28842.2	5162.4	14271.7	7552.17	4951.05	7226.03	7886.79	7015.94	55828.4	27079.8	-2.06163	0.0426282
ENSG00000157856.12	DRC1	49.2567	2.81996	7.52628	0	0.972128	3.07011	5.11134	1.67866	59.603	10.8322	-5.50237	0.0427123
ENSG00000263843.1		55.1206	41.3594	201.328	72.9832	39.8573	30.7011	58.2692	43.645	370.791	172.473	-2.14985	0.0427478
ENSG00000135722.9	FBXL8	133.697	49.8192	223.907	125.87	87.4915	51.1686	83.8259	41.1271	533.292	263.613	-2.02301	0.0427722
ENSG00000268903.1		524.232	72.3789	74.322	138.562	92.3522	115.641	76.67	47.8417	809.495	332.505	-2.43454	0.0428744
ENSG00000105352.10	CEACAM4	43.3928	1.87997	10.3486	2.11545	1.94426	6.14023	2.04453	3.35731	57.7369	13.4863	-4.28114	0.0429781
ENSG00000265828.1		17.5917	13.1598	5.64471	2.11545	0.972128	6.14023	1.02227	1.67866	38.5116	9.81328	-3.92444	0.0430133
ENSG00000254477.2		127.833	13.1598	36.6906	22.2123	17.4983	24.5609	13.2895	21.8225	199.896	77.1712	-2.59029	0.0432812
ENSG00000189159.16	JPT1	3905.36	500.072	1541	700.215	516.2	650.864	806.569	951.798	6646.65	2925.43	-2.27202	0.0433453
ENSG00000118900.15	UBN1	12174.6	1689.15	3170.44	1804.48	1743.03	2124.52	2195.83	2155.39	18838.7	8218.77	-2.29216	0.0433752
ENSG00000250331.2	LINC01340	7.03668	7.51988	9.40784	0	1.94426	1.02337	0	0.839328	23.9644	3.80696	-6.2949	0.0433881
ENSG00000011422.12	PLAUR	6014.01	660.81	2978.52	781.66	808.811	1435.79	890.395	1206.95	10435	4341.95	-2.4033	0.043392
ENSG00000160410.15	SHKBP1	22302.7	2252.2	8540.44	3972.82	2701.54	3907.23	4721.85	4541.6	37068.2	15872.2	-2.33541	0.0433981
ENSG00000134317.18	GRHL1	44.5656	43.2393	25.4012	29.6164	60.2719	122.805	47.0243	47.0023	142.822	277.103	-0.515413	0.0434911
ENSG00000287697.1		30.4923	43.2393	59.2694	62.4059	31.1081	28.6544	10.2227	28.5371	195.407	98.5223	-1.98338	0.0435081
ENSG00000268403.2		39.8745	19.7397	74.322	67.6945	20.4147	12.2805	33.7348	27.6978	201.631	94.1278	-2.1421	0.0436264
ENSG00000156535.15	CD109	57.4662	86.4786	62.0918	44.4245	148.736	89.0333	83.8259	111.631	250.461	433.225	-0.578131	0.0436283
ENSG00000275437.1		107.896	82.7187	103.486	99.4263	48.6064	89.0333	48.0466	20.9832	393.527	206.669	-1.90414	0.0437506
ENSG00000198053.12	SIRPA	27722.2	1698.55	5109.4	3030.39	2412.82	4392.31	3875.42	3340.52	37560.5	14021.1	-2.67886	0.0438015
ENSG00000261416.1		113.76	26.3196	89.3745	46.54	33.0524	42.9816	31.6903	26.8585	275.994	134.583	-2.05074	0.0438192
ENSG00000204711.9	C9orf135	10.555	0.939985	5.64471	0	0	0	0	0	17.1397	0	#DIV/0!	0.0438239
ENSG00000213445.10	SIPA1	22465.8	3527.76	18928.6	7375.53	4289.03	4707.51	8940.75	6331.05	52297.6	24268.3	-2.15497	0.0438259
ENSG00000279141.4		29.3195	30.0795	1.88157	17.9814	2.91638	9.21034	10.2227	3.35731	79.2619	25.7067	-3.08332	0.0438518
ENSG00000177156.11	TALDO1	25439.9	1641.21	7090.69	2898.17	2447.82	3398.62	3733.32	4668.34	37070	14248.1	-2.60175	0.0438847
ENSG00000105649.10	RAB3A	102.032	30.0795	120.42	58.175	28.1917	38.8881	43.9575	44.4844	310.707	155.522	-1.99784	0.0440281
ENSG00000278420.1		5.8639	2.81996	0.940784	4.23091	0.972128	0	0	0	13.8555	0.972128	-14.2528	0.0441343
ENSG00000165355.7	FBXO33	1173.95	891.106	1818.54	726.658	666.88	720.454	712.52	658.872	4610.25	2758.73	-1.67115	0.0441824
ENSG00000245748.1	AC097382.2	71.5395	89.2986	135.473	117.408	43.7458	94.1502	51.1134	35.2518	413.719	224.261	-1.84481	0.0441974
ENSG00000079393.21	DUSP13	36.3562	2.81996	0	1.05773	0	0	1.02227	2.51798	40.2338	3.54025	-11.3647	0.0442685
ENSG00000171777.16	RASGRP4	13199.6	1090.38	3069.78	1922.95	1296.82	2336.36	1832.93	2294.72	19282.7	7760.82	-2.48463	0.0443408
ENSG00000105656.13	ELL	5296.27	601.591	1796.9	880.029	779.647	1039.75	1025.33	903.956	8574.79	3748.68	-2.28741	0.0447365
ENSG00000205903.7	ZNF316	3188.79	1096.96	2677.47	1450.14	1059.62	1521.75	1256.37	797.361	8413.37	4635.1	-1.81514	0.0450439
ENSG00000158792.16	SPATA2L	1471.84	135.358	805.312	233.758	193.454	296.778	352.682	259.352	2646.27	1102.27	-2.40075	0.0450929
ENSG00000135821.19	GLUL	39498	3516.48	10742.8	4841.22	4098.49	6099.29	6124.4	7408.74	58598.6	23730.9	-2.46929	0.0450961
ENSG00000129911.9	KLF16	2664.55	358.134	1700	699.158	550.225	642.677	729.899	619.424	5421.84	2542.22	-2.13272	0.0457755
ENSG00000064687.13	ABCA7	8116.81	1880.91	7032.36	3654.45	2768.62	2681.23	3530.91	1494	20684.5	10474.8	-1.9747	0.0457789
ENSG00000125347.15	IRF1	14775.8	4708.39	10948.8	4709	4287.09	5284.69	4977.42	4607.91	35142.1	19157.1	-1.83442	0.0457983
ENSG00000185338.7	SOCS1	437.447	93.0585	729.108	220.007	104.99	91.0801	222.854	231.654	1479.62	650.579	-2.27431	0.0458288
ENSG00000178852.16	EFCAB13	229.865	242.516	298.229	328.953	526.893	268.123	605.182	420.503	1099.56	1820.7	-0.603922	0.045843
ENSG00000261221.4		2371.36	663.63	2365.13	1106.38	689.239	911.824	1138.81	700.839	6506.5	3440.71	-1.89104	0.0461629
ENSG00000079385.23	CEACAM1	1036.74	86.4786	304.814	80.3872	57.3556	52.192	157.429	252.638	1508.42	519.614	-2.90296	0.0462486
ENSG00000196843.17	ARID5A	3613.33	1131.74	3734.91	1840.44	992.543	1201.44	1909.6	1433.57	10320.4	5537.15	-1.86385	0.0462933
ENSG00000160570.14	DEDD2	6822.06	766.088	3720.8	1340.14	986.71	1117.52	1739.9	1713.07	12649.1	5557.2	-2.27616	0.0463214
ENSG00000235119.1	AL138895.1	18.7645	26.3196	29.1643	14.8082	5.83277	18.4207	4.08907	10.0719	89.0566	38.4145	-2.31831	0.0463407
ENSG00000154589.7	LY96	1027.35	144.758	334.919	180.871	98.1849	152.482	249.433	229.976	1687.9	730.076	-2.31195	0.0466935
ENSG00000113924.12	HGD	105.55	68.6189	113.835	97.3109	221.645	142.249	134.939	135.132	385.315	633.965	-0.607786	0.046698
ENSG00000273428.4		16.4189	7.51988	28.2235	11.635	4.86064	6.14023	8.17814	6.71462	63.7973	25.8936	-2.46382	0.0467045
ENSG00000230359.5	TPI1P2	45.7384	10.3398	40.4537	29.6164	2.91638	18.4207	19.4231	10.0719	126.148	50.8321	-2.48167	0.0469026
ENSG00000180138.7	CSNK1A1L	141.906	20.6797	38.5722	32.7895	14.5819	17.3973	33.7348	31.0551	233.948	96.7692	-2.41758	0.0469792
ENSG00000261172.1		64.5029	101.518	13.171	76.1563	36.9409	25.5843	3.0668	31.0551	255.349	96.6471	-2.64207	0.0469992
ENSG00000162757.4	C1orf74	43.3928	32.8995	26.342	56.0595	78.7424	29.6778	120.628	85.6114	158.694	314.659	-0.504336	0.0470107
ENSG00000273703.2		99.6863	47.9392	270.946	42.3091	32.0802	33.7713	63.3806	68.8249	460.881	198.057	-2.32701	0.0470178
ENSG00000047644.19	WWC3	4709.88	1137.38	2151.57	1556.97	1201.55	1223.95	1127.56	1511.63	9555.81	5064.69	-1.88675	0.0470216
ENSG00000125170.11	DOK4	385.844	49.8192	143.94	51.8286	32.0802	39.9115	110.405	68.8249	631.432	251.221	-2.51345	0.0470414
ENSG00000163041.13	H3F3A	8948.31	1969.27	3304.04	1393.03	1580.68	2284.17	1840.08	1693.76	15614.6	7398.69	-2.11046	0.0470479
ENSG00000128383.13	APOBEC3A	918.286	196.457	107.249	138.562	142.903	193.417	124.717	108.273	1360.55	569.31	-2.38983	0.0471469
ENSG00000234745.13	HLA-B	34208.8	261.316	28158.6	10032.5	6534.65	1540.17	156.407	628.656	72661.3	8859.88	-8.20116	0.0472
ENSG00000271818.1		9.38224	8.45987	4.70392	5.28863	0.972128	4.09349	1.02227	1.67866	27.8347	7.76654	-3.58392	0.0472976
ENSG00000260132.1		16.4189	42.2993	31.9867	42.3091	15.5541	24.5609	14.3117	11.7506	133.014	66.1773	-2.00996	0.0474153
ENSG00000116678.20	LEPR	147.77	239.696	81.8483	90.9645	358.715	250.726	175.83	248.441	560.279	1033.71	-0.542007	0.0475267
ENSG00000136999.5	NOV	311.959	8.45987	50.8024	17.9814	0	7.1636	21.4676	14.2686	389.203	42.8998	-9.07237	0.0476413
ENSG00000235485.1	AL021877.1	8.20946	0	11.2894	4.23091	0.972128	0	2.04453	0	23.7298	3.01666	-7.86623	0.0477821
ENSG00000226125.2	LINC01907	14.0734	8.45987	6.58549	10.5773	1.94426	5.11686	5.11134	1.67866	39.696	13.8511	-2.86591	0.047928
ENSG00000165912.16	PACSIN3	2.34556	9.39985	11.2894	5.28863	3.88851	0	2.04453	0.839328	28.3235	6.77237	-4.1822	0.047933
ENSG00000158825.6	CDA	4115.28	293.275	1220.2	342.704	233.311	554.667	388.462	984.531	5971.46	2160.97	-2.76332	0.0479627
ENSG00000182885.17	ADGRG3	9315.39	105.278	2010.46	234.815	29.1638	19.4441	317.925	639.568	11665.9	1006.1	-11.5952	0.0481037
ENSG00000226640.2	AL357793.1	1.17278	12.2198	3.76314	3.17318	0.972128	2.04674	0	0	20.3289	3.01887	-6.73394	0.0481301
ENSG00000178188.15	SH2B1	1835.4	1133.62	3137.52	1602.46	1084.9	1199.39	1336.1	912.349	7708.99	4532.74	-1.70074	0.0481368
ENSG00000227355.3	AL359644.1	29.3195	25.3796	11.2894	12.6927	40.8294	49.1218	32.7126	31.0551	78.6812	153.719	-0.511851	0.0481806
ENSG00000105287.13	PRKD2	8896.7	1580.12	5721.85	2915.1	1906.34	1392.81	3481.84	2445.8	19113.8	9226.8	-2.07155	0.048268
ENSG00000186529.16	CYP4F3	10845.9	119.378	1102.6	394.532	40.8294	42.9816	406.862	741.126	12462.4	1231.8	-10.1172	0.0482787
ENSG00000189319.14	FAM53B	8117.98	1973.97	7844.26	3006.06	2127.99	2773.34	3471.62	2393.76	20942.3	10766.7	-1.94509	0.0484208
ENSG00000181220.17	ZNF746	6510.1	921.186	1849.58	1222.73	932.271	1219.86	1343.26	1305.15	10503.6	4800.54	-2.188	0.0484261
ENSG00000275714.2		476.148	125.018	2089.48	326.838	151.652	210.815	417.085	374.34	3017.49	1153.89	-2.61505	0.0484953
ENSG00000225439.3	BOLA3-AS1	43.3928	59.2191	66.7957	41.2514	196.37	78.7996	76.67	56.2349	210.659	408.075	-0.516227	0.0486292
ENSG00000256294.8		45.7384	73.3188	27.2828	75.0986	120.544	61.4023	95.0709	136.81	221.439	413.827	-0.535099	0.0486978
ENSG00000237232.9	ZNF295-AS1	66.8484	68.6189	204.15	108.946	58.3277	72.6594	55.2024	54.5563	448.563	240.746	-1.86322	0.0488076
ENSG00000076662.10	ICAM3	6374.06	302.675	1910.73	685.407	462.733	538.293	1104.05	1275.78	9272.87	3380.85	-2.74276	0.048843
ENSG00000237886.1	NALT1	36.3562	9.39985	11.2894	7.40409	7.77703	4.09349	4.08907	7.55395	64.4495	23.5135	-2.74095	0.0488675
ENSG00000170525.21	PFKFB3	5075.79	913.666	1709.41	936.088	646.465	997.787	1165.38	1222.06	8634.95	4031.7	-2.14176	0.0489115
ENSG00000178075.20	GRAMD1C	79.749	17.8597	33.8682	16.9236	24.3032	8.18697	13.2895	16.7866	148.401	62.5662	-2.3719	0.0490026
ENSG00000131389.18	SLC6A6	24637.8	3007.01	6091.58	3211.26	3249.82	4689.09	3280.46	4635.61	36947.6	15855	-2.33035	0.0492083
ENSG00000076984.18	MAP2K7	2926.08	814.027	2336.91	1272.45	827.281	952.759	1207.3	1055.87	7349.47	4043.21	-1.81773	0.0492179
ENSG00000175115.13	PACS1	13722.7	3826.68	14116.5	6652.04	4314.3	4252.11	6205.16	5855.15	38317.9	20626.7	-1.85768	0.0492747
ENSG00000173013.6	CCDC96	35.1834	17.8597	82.789	38.0782	31.1081	15.3506	17.3785	17.6259	173.91	81.4631	-2.13484	0.0497341
ENSG00000253251.3		107.896	106.218	230.492	85.6759	69.0211	95.1736	69.5142	63.7889	530.282	297.498	-1.78247	0.0497777
ENSG00000176236.6	C10orf111	11.7278	9.39985	21.638	11.635	2.91638	3.07011	11.2449	3.35731	54.4007	20.5888	-2.64225	0.0504329
ENSG00000168071.22	CCDC88B	6429.18	1846.13	3242.88	2038.24	1716.78	2186.95	2026.13	1437.77	13556.4	7367.63	-1.84	0.0506474
ENSG00000168591.16	TMUB2	3750.55	662.69	1932.37	833.489	737.845	940.479	1073.38	751.198	7179.1	3502.9	-2.04947	0.0506633
ENSG00000142409.6	ZNF787	3016.39	469.053	1906.97	851.47	627.023	805.393	846.437	784.771	6243.88	3063.62	-2.03807	0.0506677
ENSG00000155858.6	LSM11	84.4401	104.338	94.0784	103.657	138.042	108.477	171.741	198.081	386.514	616.342	-0.62711	0.0508806
